# Supplementary material for: QSAR-guided discovery of novel KRAS inhibitors for lung cancer therapy
Source: Front Bioinform. 2025 Nov 17;5:1663846. doi: 10.3389/fbinf.2025.1663846 (PMC12665777; doi:10.3389/fbinf.2025.1663846)
Supplement: Supplementary file 1 [file Table2.xlsx]

## Sheet: Supplementary file 2
RDFC6	RDFV1	RDFM19	RDFU8	RDFU9	RDFU2	RDFU3	RDFU1	RDFU6	RDFU7	RDFU4	RDFU5	Harary3D	RDFE21	RDFC5	RDFM8	MoRSEM6	MoRSEM7	MoRSEM4	MoRSEM5	MoRSEM2	MoRSEM3	MoRSEE30	MoRSEM1	MoRSEM8	MoRSEM9	MoRSEU10	MoRSEU11	MoRSEU12	MoRSEU13	MoRSEU14	MoRSEU15	MoRSEU16	MoRSEU17	MoRSEU18	MoRSEU19	FPSA3	FPSA2	FPSA1	GeDi	MoRSEV19	MoRSEN10	MoRSEV13	MoRSEV12	MoRSEV11	MoRSEV10	MoRSEV17	MoRSEV16	MoRSEV15	MoRSEV14
-0.136	1.473	3.862	28.324	19.838	14.896	6.091	5.369	25.751	17.144	45.737	8.757	246.506	9.474	0.055	18.549	5.5	-2.962	-4.91	2.487	-1.58	-0.557	0.012	18.983	-1.818	1.021	0.825	-0.216	-0.707	-0.045	1.272	-0.182	-0.45	-1.893	1.366	1.505	0.075	1.955	0.6	15.086	0.99	0.206	-0.457	-1.402	0.577	0.836	-1.252	-0.035	-0.198	1.366
-0.205	2.035	5.404	28.505	36.025	17.73	5.417	7.252	32.684	24.686	54.381	12.604	332.246	14.727	0.063	19.855	5.485	-3.309	-6.784	2.559	-2.399	0.718	0.389	28.484	-2.136	1.763	-0.154	-0.579	-0.269	0.64	1.473	0.024	-1.527	-2.066	1.975	1.954	0.076	2.286	0.638	16.187	1.557	0.137	-0.352	-1.398	0.712	0.73	-1.579	-0.268	-0.11	1.679
-0.121	2.145	7.585	35.143	34.065	18.757	5.729	7.621	36.089	26.633	54.474	11.876	366.19	16.183	0.04	21.326	5.939	-2.931	-6.916	2.062	-1.422	0.545	0.448	27.897	-2.148	1.532	0.051	-0.725	-0.158	0.67	1.387	0.261	-1.626	-2.064	2.047	2.033	0.077	2.464	0.664	15.911	1.64	0.219	-0.19	-1.502	0.595	1.019	-1.541	-0.402	0.048	1.766
-0.143	1.925	6.72	32.424	33.955	17.748	5.164	6.886	33.38	25.759	51.964	11.144	332.03	16.755	0.12	26.564	5.733	-2.967	-6.508	2.771	-1.166	0.954	0.443	25.761	-1.863	1.337	0.31	-0.947	-0.11	0.981	1.195	0.187	-1.105	-2.195	1.694	1.973	0.072	2.096	0.601	15.596	1.593	0.242	-0.001	-1.242	0.477	1.043	-1.652	-0.143	0.086	1.499
-0.098	2.29	4.892	41.245	38.31	19.771	6.616	8.107	39.483	29.9	61.933	15.433	402.314	12.269	0.053	25.714	5.956	-3.01	-7.245	2.134	-0.808	-0.76	0.657	28.853	-2.015	1.338	0.906	-0.394	-0.146	1.192	1.333	-0.137	-1.489	-2.361	2.68	1.969	0.078	2.67	0.682	15.416	1.457	0.424	0.12	-1.51	0.853	1.491	-1.663	-0.296	-0.26	1.726
-0.064	2.154	4.508	39.148	36.832	18.59	7.942	7.65	37.054	23.391	57.409	10.92	376.729	17.47	0.029	25.197	7.033	-3.331	-6.837	2.173	-1.002	-0.463	0.411	30.048	-2.353	0.722	1.352	-0.371	-0.732	0.855	1.798	-0.261	-1.238	-2.144	2.456	2.521	0.078	2.591	0.669	15.017	1.715	0.444	-0.356	-1.67	0.865	1.556	-1.649	-0.324	-0.214	1.811
-0.167	2.412	7.094	45.462	42.329	21.607	5.465	8.514	36.703	29.089	56.142	12.206	406.748	19.859	0.125	24.756	6.193	-4.065	-7.064	2.262	-1.826	0.731	0.722	29.226	-2.528	1.604	0.215	-1.269	0.496	0.725	1.359	-0.008	-1.99	-1.848	2.068	1.688	0.081	2.729	0.686	17.303	1.415	0.339	-0.293	-1.287	0.27	1.106	-1.456	-0.516	-0.19	1.675
-0.127	2.445	9.522	41.253	47.978	20.691	6.729	8.624	45.894	29.501	65.558	17.442	438.504	18.026	0.031	23.668	6.139	-3.282	-6.587	2.402	-0.877	-0.284	0.376	28.649	-2.169	1.266	0.321	-0.472	-0.166	1.274	1.542	0.334	-1.992	-2.085	2.462	2.489	0.077	2.8	0.689	16.028	1.677	0.294	0.117	-1.724	0.843	1.205	-1.592	-0.485	-0.061	1.684
-0.245	2.441	10.212	46.67	47.402	21.126	6.856	8.61	46.929	29.653	68.006	18.587	450.033	14.626	-0.06	23.8	7.088	-3.443	-7.151	2.295	-1.426	-1.245	0.531	29.666	-2.29	1.301	-0.194	-0.712	-0.758	1.544	1.281	0.031	-1.694	-2.463	2.917	2.3	0.079	3.292	0.689	15.668	1.514	0.313	0.206	-1.806	0.686	0.994	-1.893	-0.313	-0.261	1.93
-0.277	2.496	8.465	52.468	49.305	21.89	6.499	8.788	46.015	32.183	69.314	18.607	472.956	21.312	0.048	27.536	7.676	-4.175	-7.268	2.144	-2.84	-1.315	0.665	27.625	-1.787	1.393	-0.613	-0.782	-0.135	0.692	1.664	-0.153	-1.424	-2.471	2.95	2.174	0.077	3.391	0.684	15.091	1.385	0.199	-0.023	-1.576	0.464	0.787	-1.629	-0.327	-0.44	2.061
-0.414	2.458	10.095	43.295	45.897	22.788	5.854	8.666	43.561	27.353	64.95	16.633	449.347	17.692	0.011	25.066	7.512	-4.606	-7.08	1.658	-2.783	-0.609	0.299	27.184	-1.655	1.335	-0.078	-0.938	0.232	0.578	1.895	0.709	-1.852	-2.311	2.751	1.912	0.081	3.363	0.673	15.208	1.578	0.306	-0.185	-1.276	0.529	1.047	-1.429	-0.471	-0.162	2.118
-0.42	2.678	11.861	52.697	51.64	22.777	7.246	9.4	53.827	42.062	70.741	18.363	515.683	20.423	0.104	30.441	6.61	-5.114	-7.276	2.021	-3.682	0.033	0.309	25.94	-1.351	1.298	-0.239	-1.552	0.728	1.445	0.748	0.367	-1.608	-2.43	2.915	2.396	0.078	3.551	0.697	15.654	1.447	0.307	0.304	-1.274	0.292	1.052	-1.469	-0.149	-0.502	1.511
-0.26	2.609	11.347	55.768	57.387	22.916	6.771	9.168	49.852	38.066	69.948	18.728	515.797	17.2	0.071	26.758	6.941	-4.488	-7.635	1.889	-2.613	-0.393	0.405	26.207	-1.544	1.653	-0.128	-1.058	0.217	1.723	1.61	0.089	-1.554	-2.783	3.218	2.543	0.075	3.53	0.695	15.128	1.543	0.248	0.356	-1.535	0.312	0.947	-1.832	-0.342	-0.356	1.875
-0.325	2.439	9.078	53.625	41.924	21.975	6.749	8.6	47.2	28.901	66.104	20.041	475.884	15.872	0.084	29.773	7.256	-3.953	-7.488	1.484	-2.282	-0.463	0.113	27.599	-1.789	1.549	-0.267	0.167	0.326	0.842	1.055	0.099	-1.295	-2.421	3.079	1.907	0.075	3.366	0.683	15.199	1.333	0.273	0.166	-1.296	0.552	0.972	-1.44	-0.193	-0.305	1.776
-0.284	2.384	9.698	49.254	46.075	21.644	6.814	8.415	45.242	29.127	67.022	17.782	458.247	19.989	0.072	25.565	7.626	-4.915	-7.185	2.613	-2.684	-1.241	0.272	28.88	-1.852	1.43	-0.437	-0.571	0.048	0.895	1.235	-0.105	-1.48	-2.176	2.582	2.186	0.078	3.355	0.676	15.233	1.309	0.112	-0.067	-1.28	0.436	0.602	-1.34	-0.256	-0.43	1.627
-0.331	2.338	11.125	47.303	38.885	21.172	6.181	8.262	38.733	25.976	61.795	18.312	438.244	20.242	0.01	26.924	7.194	-4.406	-6.85	1.736	-2.47	-0.791	0.221	31.632	-2.281	1.893	-0.253	-0.364	0.238	0.58	1.574	-0.01	-1.742	-1.789	2.566	1.818	0.081	3.346	0.681	15.066	1.114	0.296	-0.11	-1.167	0.515	0.733	-1.218	-0.323	-0.43	1.577
-0.267	2.181	10.938	44.545	36.669	20.219	6.17	7.735	40.174	31.311	62.05	14.577	422.307	17.355	0.078	26.989	6.75	-3.578	-6.012	2.749	-2.839	-2.704	0.396	27.828	-1.42	1.35	-1.072	-0.581	0.038	0.511	1.299	-0.152	-1.261	-2.193	2.38	1.633	0.098	3.512	0.693	15.778	0.975	-0.071	-0.138	-1.181	0.704	0.088	-1.353	-0.136	-0.378	1.601
-0.226	2.403	7.125	52.546	44.21	22.052	6.888	8.477	42.447	31.117	62.332	21.531	474.824	18.6	-0.063	32	8.146	-3.853	-6.505	2.396	-1.954	-2.161	0.255	29.358	-2.783	1.432	-0.795	0.295	0.571	1.038	2.004	0.048	-2.142	-2.035	2.967	1.775	0.078	3.433	0.69	15.062	1.015	0.288	0.294	-1.309	0.527	0.639	-1.314	-0.515	-0.354	2.017
-0.098	2.306	7.166	60.456	39.853	20.9	6.048	8.153	44.68	31.386	60.382	15.753	438.083	22.446	-0.059	31.189	7.497	-3.538	-7.177	2.439	-1.451	0.589	0.781	27.038	-1.872	1.713	-0.293	0.066	-0.207	0.92	1.822	-0.414	-1.403	-2.487	2.747	1.498	0.074	3.145	0.663	16.576	1.241	0.179	0.09	-1.519	0.534	0.902	-1.677	-0.237	-0.485	2.142
-0.126	2.571	7.477	46.657	51.718	22.951	6.949	9.042	43.748	36.493	69.011	18.732	508.002	23.946	0.026	28.242	6.398	-4.183	-7.956	2.602	-2.174	2.142	0.303	27.451	-1.373	2.136	-0.686	-0.074	0.391	0.678	1.227	-0.358	-0.948	-2.814	3.404	1.314	0.075	3.532	0.701	15.876	1.108	0.257	0.125	-1.294	0.488	0.931	-1.691	-0.098	-0.466	1.79
-0.199	2.518	11.113	69.018	49.04	27.482	6.01	8.87	50.833	48.082	79.291	36.547	527.551	15.505	0.251	36.945	6.984	-4.962	-8.074	4.018	-4.556	-0.973	0.469	24.97	-3.359	2.336	-1.069	0.684	-0.666	1.779	0.6	-0.314	-2.087	-1.569	2.415	0.362	0.081	3.54	0.651	16.464	0.576	0.167	0.537	-1.927	0.971	0.505	-1.139	-0.594	-0.257	1.114
-0.24	2.665	14.119	60.991	59.292	24.151	7.356	9.354	44.995	40.294	74.343	22.363	563.871	20.755	0.076	33.52	8.238	-3.782	-7.369	1.857	-2.13	-0.756	0.527	28.471	-2.157	2.243	-0.561	-0.18	0.651	1.561	1.783	-0.225	-2.123	-2.226	3.049	2.016	0.077	3.777	0.712	15.873	1.124	0.176	0.242	-1.347	0.394	0.733	-1.282	-0.587	-0.618	2.273
-0.16	1.474	7.794	28.549	20.226	14.834	6.115	5.374	26.264	20.069	45.231	8.942	244.881	9.08	0.114	19.496	4.687	-2.613	-4.969	2.913	-1.645	-0.494	0.178	18.841	-2.284	1.009	0.301	0.22	-0.728	0.253	1.214	-0.466	-0.672	-1.782	1.601	1.158	0.075	1.954	0.6	17.174	0.874	0.16	-0.357	-1.422	0.756	0.534	-1.264	-0.048	-0.34	1.328
-0.146	2.039	4.844	29.464	30.585	17.707	6.035	7.266	34.466	21.68	56.444	14.169	334.772	10.232	0.034	20.225	5.419	-3.364	-6.451	3.175	-2.033	-0.122	0.475	29.038	-2.489	1.028	0.362	-0.231	-0.225	1.126	1.115	0.118	-1.312	-1.898	1.837	1.947	0.079	2.354	0.646	15.24	1.414	0.254	-0.119	-1.355	0.742	1.015	-1.517	-0.162	-0.118	1.679
-0.12	2.149	7.27	42.266	31.779	18.737	5.607	7.631	35.086	23.503	53.519	10.48	364.975	14.953	0.048	24.682	6.955	-3.373	-6.895	1.873	-1.294	0.513	0.366	28.249	-2.223	1.586	0.974	-0.985	0.426	0.277	1.472	-0.046	-1.62	-2.216	1.811	2.185	0.078	2.478	0.675	16.755	1.592	0.356	-0.319	-1.235	0.594	1.438	-1.64	-0.427	-0.141	1.766
-0.079	1.928	10.027	36.32	28.857	17.737	5.922	6.893	33.688	23.559	54.051	11.897	332.732	9.801	0.051	29.758	5.077	-2.564	-7.443	2.542	-0.486	-0.575	0.172	28.425	-1.917	1.489	1.035	-0.307	-0.263	1.158	1.343	-0.272	-1.176	-2.239	2.129	1.772	0.074	2.377	0.671	17.113	1.415	0.38	-0.019	-1.301	0.943	1.411	-1.643	-0.326	-0.326	1.76
-0.134	2.284	6.536	40.511	40.766	19.779	5.891	8.087	40.728	26.088	61.107	12.666	398.426	11.358	0.047	25.291	6.908	-3.546	-6.706	1.656	-1.621	0.637	0.624	28.885	-2.118	1.563	0.393	-1.073	-0.103	0.953	1.476	0.179	-1.66	-2.442	2.401	2.254	0.077	2.653	0.686	16.839	1.612	0.33	-0.03	-1.452	0.424	1.393	-1.527	-0.457	-0.146	1.812
-0.138	2.157	7.606	38.986	38.934	18.679	7.208	7.66	34.41	21.058	53.113	8.221	371.655	15.405	0.066	23.485	6.961	-3.301	-7.053	1.762	-1.527	-0.098	0.511	29.142	-2.203	1.442	0.918	-1.01	0.026	0.103	1.867	-0.185	-1.494	-1.79	2.221	2.61	0.077	2.284	0.607	16.892	1.831	0.356	-0.525	-1.268	0.629	1.372	-1.492	-0.43	-0.235	1.827
-0.147	2.409	5.702	41.818	41.928	21.604	5.549	8.504	39.115	27.17	58.271	12.371	409.022	20.826	0.119	24.002	6.409	-3.793	-6.93	2.184	-2.26	0.077	0.522	29.435	-2.352	1.838	-0.097	-1.137	-0.122	1.096	1.509	0.077	-1.981	-1.745	2.184	1.607	0.079	2.713	0.674	16.048	1.442	0.206	0.022	-1.503	0.372	0.917	-1.37	-0.603	-0.249	1.763
-0.163	2.445	10.318	42.219	46.866	20.706	6.803	8.625	47.426	34.095	65.532	16.076	437.466	15.153	0.078	23.298	6.021	-3.613	-6.963	2.493	-1.259	-0.013	0.808	29.319	-2.463	1.267	-0.096	-1.006	-0.239	1.341	0.905	0.312	-2.1	-2.358	2.427	2.35	0.077	2.798	0.689	17.211	1.513	0.239	0.025	-1.591	0.706	1.023	-1.658	-0.51	-0.138	1.653
-0.223	2.436	11.31	50.025	49.223	21.151	6.103	8.593	43.441	33.195	65.89	15.018	446.543	21.83	0.098	28.221	7.289	-4.453	-7.307	2.047	-2.479	0.546	0.361	28.778	-1.741	2.155	0.369	-1.075	0.126	0.767	1.582	-0.934	-1.677	-2.487	2.233	2.435	0.078	3.255	0.685	16.733	1.436	0.316	0.03	-1.475	0.566	1.166	-1.746	-0.287	-0.578	1.891
-0.266	2.434	7.515	48.493	50.926	21.108	6.037	8.587	48.167	34.862	66.617	15.119	449.486	20.151	0.1	27.083	6.888	-4.135	-7.342	1.79	-2.294	1.246	0.361	27.947	-1.19	1.75	-0.035	-1.019	-0.343	0.776	1.048	-0.623	-1.889	-2.38	2.379	2.385	0.077	3.235	0.681	16.645	1.42	0.241	0.031	-1.7	0.575	0.885	-1.859	-0.422	-0.544	1.543
-0.277	2.75	8.525	49.596	55.272	23.528	8.118	9.501	44.035	35.637	65.961	19.428	507.923	13.686	0.041	25.186	7.821	-3.686	-7.291	2.919	-3.79	-1.232	0.535	33.368	-2.75	1.466	0.089	-2.076	0.319	1.388	1.683	0.725	-1.975	-2.436	3.324	2.11	0.083	3.448	0.713	15.544	1.369	0.337	0.049	-1.619	0.116	1.236	-1.702	-0.618	-0.145	2.02
-0.265	2.41	9.318	46.869	47.389	20.847	6.504	8.061	47.38	30.122	65.44	14.353	439.813	15.818	0.085	24.318	6.925	-3.566	-7.258	2.223	-2.198	-0.591	0.331	29.435	-1.681	1.499	0.923	-1.332	0.335	1.566	1.175	-0.02	-1.649	-2.146	2.762	3.07	0.08	3.202	0.709	15.058	1.74	0.394	0.21	-1.577	0.358	1.359	-1.691	-0.392	-0.336	1.975
-0.46	2.567	6.395	46.849	59.023	21.451	5.814	8.584	53.079	37.056	68.094	16.85	473.958	20.073	0.133	23.418	6.166	-3.38	-7.518	3.26	-2.668	1.78	0.294	27.501	-1.542	1.908	-0.713	-1.36	-0.477	1.536	0.921	0.397	-2.423	-2.226	2.997	2.59	0.078	3.011	0.648	15.716	1.476	0.158	0.237	-1.831	0.43	0.761	-1.779	-0.418	-0.257	1.671
-0.344	2.57	11.543	49.882	45.907	21.463	6.227	8.595	45.221	32.622	67.658	16.733	472.613	17.963	0.128	27.755	6.288	-3.671	-8.134	3.476	-2.168	-0.18	0.58	28.956	-1.86	1.039	0.137	-1.349	0.862	0.988	0.984	-0.133	-1.881	-2.094	2.967	2.193	0.076	3.18	0.698	17.223	1.481	0.286	0.116	-1.417	0.358	0.943	-1.52	-0.401	-0.429	1.823
-0.335	2.557	7.378	47.973	56.207	22.769	6.104	8.551	48.727	37.307	72.18	20.803	509.342	19.793	0.139	28.894	6.926	-4.612	-7.029	2.979	-4.818	1.358	0.697	28.033	-2.279	2.457	-0.334	-1.274	-0.143	1.201	0.803	0.389	-2.192	-2.546	3.153	2.415	0.074	3.369	0.673	15.837	1.547	0.272	0.205	-1.692	0.31	0.957	-1.632	-0.478	-0.309	1.537
-0.417	2.602	7.563	52.539	54.301	21.986	6.419	9.148	54.9	34.916	71.445	19.19	488.15	17.811	0.133	25.084	6.75	-4.194	-7.493	2.257	-1.882	0.075	0.64	28.026	-1.558	1.629	-0.12	-1.338	-0.551	1.319	1.259	-0.076	-1.71	-2.298	3.49	2.013	0.079	3.452	0.698	15.442	1.434	0.244	0.195	-1.971	0.181	0.937	-1.77	-0.352	-0.382	1.716
-0.157	2.335	10.523	41.677	47.512	20.915	5.896	8.254	38.611	30.104	64.576	15.048	431.554	17.493	-0.001	24.109	7.011	-4.093	-7.097	2.696	-2.738	0.581	0.89	28.415	-1.595	2.199	-0.235	-0.036	0.352	0.89	1.919	-0.468	-1.593	-2.351	2.162	2.047	0.078	3.25	0.684	16.642	1.464	0.138	0.109	-1.336	0.777	0.738	-1.623	-0.439	-0.379	2.003
-0.283	2.499	9.123	49.31	48.442	21.883	6.522	8.799	47.569	29.501	68.565	18.572	472.607	22.454	0.022	26.922	7.642	-4.036	-7.019	2.407	-2.664	-1.283	0.641	27.377	-1.931	1.069	-0.611	-1.075	0.291	1.079	1.455	-0.086	-1.435	-2.361	3.161	2.094	0.078	3.405	0.688	15.28	1.401	0.204	0.001	-1.421	0.499	0.725	-1.514	-0.301	-0.323	1.987
-0.247	2.466	9.706	50.8	49.277	21.508	5.975	8.247	45.648	30.887	65.349	20.079	457.888	21.265	0.023	28.111	6.733	-3.87	-7.648	2.199	-3.503	1.844	0.378	27.827	-1.14	1.918	-0.367	-0.727	-0.033	1.061	0.885	-0.509	-2.05	-2.449	2.676	1.839	0.077	3.33	0.715	16.656	1.249	0.208	0.143	-1.408	0.446	0.738	-1.638	-0.381	-0.526	1.591
-0.377	2.467	6.884	45.008	49.377	21.307	6.19	8.249	42.002	36.489	64.652	16.233	458.163	21.77	0.089	30.553	6.274	-3.684	-7.883	4.031	-2.591	0.084	0.562	26.986	-1.092	1.169	-0.559	-1.356	1.13	1.618	1.058	-0.19	-1.73	-2.285	2.966	2.174	0.076	3.134	0.691	15.693	1.504	0.193	0.225	-1.14	0.322	0.706	-1.392	-0.469	-0.416	1.735
-0.264	2.605	8.012	48.728	51.791	21.592	6.574	9.15	45.729	32.606	69.685	21.053	472.416	23.399	0.004	23.296	6.188	-4.133	-7.716	2.869	-4.323	-0.133	0.494	28.1	-1.297	1.197	-0.038	-0.997	0.087	1.349	0.847	0.323	-2.072	-2.167	2.876	2.079	0.078	3.482	0.711	16.168	1.322	0.314	0.231	-1.33	0.517	0.983	-1.516	-0.426	-0.233	1.734
-0.261	2.462	11.891	45.39	46.827	22.799	5.577	8.677	42.769	33.631	61.474	17.237	449.591	17.654	0.003	22.745	6.617	-4.208	-7.263	2.985	-2.225	1.507	0.508	28.702	-1.842	2.886	0.004	-0.549	-0.044	0.69	1.375	0.138	-1.203	-2.509	2.705	1.628	0.08	3.287	0.661	17.121	1.441	0.166	0.055	-1.197	0.616	0.938	-1.624	-0.295	-0.275	1.67
-0.299	2.679	7.322	55.26	55.002	22.789	6.941	9.403	53.076	41.547	69.101	18.563	514.259	21.555	0.035	32.978	6.811	-4.827	-7.519	2.03	-3.248	1.97	0.571	26.254	-1.298	1.523	-0.581	-1.4	0.606	1.208	0.635	-0.358	-1.871	-2.386	2.655	2.176	0.077	3.531	0.698	15.765	1.373	0.318	0.473	-1.368	0.36	1.106	-1.454	-0.314	-0.606	1.391
-0.238	2.609	8.88	52.704	51.567	22.895	6.705	9.171	47.852	39.847	69.262	23.572	511.92	25.902	0.055	29.856	6.62	-4.424	-7.863	2.117	-1.547	1.689	0.454	26.948	-1.48	1.921	-0.746	-0.483	0.003	1.186	1.423	0.075	-1.319	-2.27	3.051	1.915	0.075	3.524	0.699	15.97	1.269	0.247	0.326	-1.524	0.459	0.808	-1.461	-0.151	-0.327	1.933
-0.343	2.442	8.214	55.054	41.042	21.968	6.713	8.612	45.497	33.193	65.074	18.151	474.635	14.384	0.107	30.055	6.962	-3.638	-7.651	1.918	-2.152	-0.683	0.026	27.382	-1.697	1.803	-0.536	-0.114	0.271	0.927	1.386	-0.003	-0.966	-2.479	3.195	1.739	0.075	3.364	0.685	15.599	1.36	0.215	0.266	-1.252	0.607	0.866	-1.507	-0.094	-0.311	1.882
-0.234	2.379	10.972	47.79	46.169	21.614	6.765	8.4	43.215	29.494	67.615	19.704	458.95	21.814	0.047	28.582	7.522	-4.118	-7.35	3.18	-2.663	-1.145	0.35	28.4	-2.002	1.366	-0.816	0.149	0.151	1.039	1.495	-0.155	-1.669	-2.151	2.621	2.221	0.078	3.354	0.677	15.034	1.376	0.145	0.06	-1.401	0.58	0.472	-1.342	-0.231	-0.529	1.811
-0.329	2.344	9.218	46.118	39.828	21.159	6.256	8.282	38.235	31.366	60.399	15.035	434.513	17.159	0.037	25.823	7.002	-4.428	-6.767	2.155	-3.529	-2.034	-0.019	28.696	-2.045	1.893	-0.479	-1.04	0.093	0.608	1.332	0.125	-1.371	-2.046	2.489	1.662	0.082	3.35	0.685	15.733	1.066	0.208	0.054	-1.23	0.465	0.642	-1.241	-0.273	-0.304	1.576
-0.196	2.183	4.539	40.348	41.563	20.224	5.99	7.745	40.269	31.585	61.134	15.037	421.636	16.75	-0.01	23.58	5.618	-4.181	-7.52	1.838	-3.443	-0.211	0.379	26.618	-0.715	1.368	-1.337	0.017	-0.188	0.469	0.86	-0.266	-1.185	-2.177	2.832	1.85	0.1	3.534	0.699	16.093	1.172	-0.023	0.188	-1.185	0.72	0.152	-1.381	-0.111	-0.38	1.187
-0.356	2.407	13.515	44.311	42.391	22.025	6.878	8.492	38.197	32.643	60.996	17.608	471.362	20.243	0.019	23.669	6.909	-4.33	-6.754	2.356	-2.759	-2.369	0.288	27.648	-2.061	1.768	-0.917	-0.411	1.101	0.191	1.925	0.279	-1.726	-2.157	2.652	1.57	0.078	3.448	0.694	15.927	0.987	0.145	-0.27	-1.075	0.442	0.494	-1.289	-0.374	-0.242	1.755
-0.101	2.304	7.883	54.013	41.77	20.877	6.038	8.151	41.78	33.763	60.314	17.753	438.312	21.446	-0.031	28.661	6.667	-4.19	-7.432	2.426	-1.658	1.697	0.286	27.029	-1.585	1.547	-0.159	-0.04	0.168	0.869	1.244	-0.243	-1.037	-2.349	2.682	1.807	0.076	3.198	0.672	16.552	1.256	0.269	0.046	-1.323	0.636	0.938	-1.591	-0.031	-0.368	1.713
-0.152	2.579	12.767	53.331	45.947	22.944	6.971	9.067	47.083	34.177	70.21	16.458	510.638	20.689	0.082	29.785	7.185	-4.29	-6.928	2.283	-1.892	-0.576	0.338	27.905	-2.087	1.897	-0.795	-0.381	0.541	0.512	1.739	0.395	-1.321	-3.059	3.166	1.726	0.076	3.567	0.702	17.098	1.234	0.145	0.016	-1.348	0.337	0.589	-1.706	-0.274	-0.406	2.146
-0.19	2.586	12.509	57.544	49.401	26.237	6.266	9.092	45.365	33.871	65.753	19.986	514.716	17.204	0.068	30.709	7.698	-4.352	-6.987	3.024	-1.202	-2.173	0.645	26.505	-2.323	1.54	-1.132	-0.587	0.052	0.257	1.866	-0.361	-2.299	-1.926	2.711	1.07	0.081	3.601	0.665	17.265	1.089	0.337	-0.418	-1.42	0.355	0.884	-1.006	-0.818	-0.43	2.09
-0.124	2.669	12.688	62.663	55.162	24.25	7.203	9.368	50.091	37.318	73.808	26.083	563.018	22.269	-0.091	35.663	8.3	-3.559	-6.846	1.984	-2.012	0.35	0.79	27.638	-2.37	2.107	-1.63	-0.957	0.238	1.428	0.856	-0.736	-1.716	-1.889	3.096	1.931	0.077	3.762	0.709	16.759	1.1	0.221	0.486	-1.568	0.025	0.621	-1.287	-0.491	-0.815	1.745
-0.211	2.492	12.038	62.159	45.983	22.549	7.002	8.777	47.08	37.245	68.168	17.915	500.965	12.711	0.077	34.063	8.047	-3.492	-6.938	2.152	-2.01	-0.732	0.388	28.002	-2.227	2.005	-0.084	-0.287	-0.485	0.844	1.592	-0.881	-1.309	-2.541	2.714	1.989	0.076	3.447	0.688	17.078	1.395	0.176	0.031	-1.773	0.248	0.765	-1.391	-0.153	-0.901	2.146
-0.241	2.494	10.244	54.575	51.539	22.635	6.762	8.785	44.949	35.606	68.259	23.712	499.232	22.753	0.075	29.632	6.932	-4.522	-7.575	2.099	-1.804	1.274	0.166	27.759	-1.537	1.783	-0.695	-0.634	-0.008	0.743	1.357	-0.034	-1.209	-2.18	2.909	1.767	0.076	3.443	0.687	16.652	1.169	0.194	0.142	-1.402	0.421	0.699	-1.44	-0.176	-0.318	1.809
-0.216	2.369	9.899	53.101	49.045	22.227	6.771	8.365	43.28	39.281	64.917	18.574	486.567	18.425	-0.015	30.291	7.705	-3.987	-8.012	1.8	-2.194	1.397	0.442	27.323	-1.705	2.157	-0.9	-0.228	0.314	0.745	1.602	-0.456	-1.011	-2.348	3.25	1.969	0.076	3.393	0.677	17.147	1.32	0.139	0.296	-1.278	0.495	0.588	-1.382	-0.181	-0.527	1.902
-0.257	2.609	5.292	49.397	51.784	23.046	6.579	9.168	44.963	40.188	72.068	23.674	512.422	23.041	0.118	21.627	6.942	-3.545	-8.004	1.846	-2.094	1.748	0.241	27.542	-1.751	2.436	-1.41	-0.638	-0.302	1.073	1.251	-0.067	-1.409	-2.714	3.114	1.666	0.076	3.251	0.651	15.837	1.123	0.059	0.208	-1.678	0.609	0.479	-1.742	-0.169	-0.425	1.951
-0.211	2.494	8.389	59.123	52.194	22.766	7.105	8.781	44.192	36.053	69.26	20.507	503.985	17.601	0.057	27.614	7.32	-3.984	-8.623	1.692	-2.475	-0.361	0.516	28.057	-2.25	2.454	-0.306	-0.449	0.31	0.729	1.034	-0.09	-1.192	-2.485	3.19	1.669	0.076	3.194	0.644	15.493	1.233	0.12	-0.051	-1.528	0.589	0.751	-1.557	-0.178	-0.552	1.887
-0.4	2.497	10.752	52.944	48.693	22.86	7.3	8.792	45.85	31.595	72.077	22.692	501.773	16.868	0.209	23.288	7.13	-3.809	-8.254	1.522	-2.551	-0.452	0.278	26.587	-2.482	2.442	-0.319	-0.272	-0.017	0.939	1.365	0.18	-1.276	-2.618	2.845	1.917	0.077	3.196	0.643	15.445	1.259	0.065	0.053	-1.55	0.498	0.589	-1.617	-0.172	-0.359	1.988
-0.267	2.368	9.604	57.471	52.384	22.476	6.857	8.362	42.84	34.614	68.56	21.905	488.496	19.192	0.033	26.282	7.662	-3.796	-8.314	1.231	-2.564	0.97	0.327	26.745	-2.326	2.376	-0.602	-0.132	0.001	0.658	1.333	-0.617	-0.916	-2.411	3.154	1.636	0.078	3.142	0.632	16.782	1.029	0.034	-0.012	-1.386	0.626	0.483	-1.382	-0.115	-0.614	1.723
[truncated: 453 more columns]
