# Supplementary material for: QSAR-guided discovery of novel KRAS inhibitors for lung cancer therapy
Source: Front Bioinform. 2025 Nov 17;5:1663846. doi: 10.3389/fbinf.2025.1663846 (PMC12665777; doi:10.3389/fbinf.2025.1663846)
Supplement: Supplementary file 2 [file Table3.xlsx]

## Sheet: Sheet1
Structure [idcode]	Molecule Name	ID	Parent ID	Cycle	Generation	Parent Generation	Child No	Fitness	SkelSpheres sim score	Flexophore sim score
eiWVDH@O@hlbhYfPHcHhheDeEDhleMJheheeMYfIKD`jlbkhPTXH@HbfIjdJHbidJ`BCB` !B?kAGXcabQqw~lOzp?h}GXcabNFIGGS`]QqwiBOzp?k@xGT]bJ|pOscabQvHxXozODTS~lD\]NAtxGT]bNFIGXozOQqt@G_zpNAw~csabNAt	Compound 1	1	-1	0	0	-1	1	1	1	1
eiWZDH@O@hlhYfPHcHhheDeEDhleMJheheeMYfIKD`jlbkhPTXH@HbfIjdJHbidJ`BCB` !B?kAGXcabQqw~lOzp?h}GXcabNFIGGS`]QqwiBOzp?k@xGT]bJ|pOscabQvHxXozODTS~lD\]NAtxGT]bNFIGXozOQqt@G_zpNAw~csabNAt	Compound 2	11	1	1	1	0	4	0.99198	0.9841	0.99993
eiWVLH@O@hlbh]IfPHcHhheDeEDideMJheheeMYfIKD`jlbkhPTXH@JBfIjdJHbidJ`BCB` !B?kAGXcabQqw~lOzp?h}GXcabNFHxGT\]QqwiBOzp?k@xGT]bJ|pOscabQvHxXozODTS~lD\]NAtxGT]bNFIGXozOQqt@G_zpNAw~csabNAt	Compound 3	13	1	1	1	0	5	0.99098	0.98566	0.99633
eiWVDD@O@hlbhYfPHcRHrJJIQIQQJYISRjIZIYSVYbRqHJkHjzDEFB@B`ibZiBbHjYBh@`ph@ !B?kAGXcabQqw~lOzp?h}GXcabNFHxGT\]QqwiBOzp?k@xGT]bJ|pOscabQvHxXozODTS~lD\]NAtxGT]bNFIGXozOQqt@G_zpNAw~csabNAt	Compound 4	27	1	1	1	0	6	0.9905	0.98566	0.99536
ee_VDH@O@hlbhYnPHcHhheDeEDhleMJheheeMmBqIXdEUdU]BBcA@ADTqMTaQDUSHUDGr`ph@ !B?`Bw@h`Bmww~@Ox@?g~w@hc|bOrw_Xa}mwvYpOx@?`BH?[\BnuR?Shc|m?rH?Oy?J^c~@K_}bOvH_[\Bb@Jw?Oy?mwu`s_x@bGtxtoy?b@JH_P	Compound 5	29	1	1	1	0	8	0.98462	0.97301	0.99637
eiWVDD@O@hlbhYfPHcRPrJJIQIQQJYISRjIZIYSVYbRqHJkHjzDEFB@B`ibZiBbHjYBh@`ph@ !B?kAGXcabQqw~lOzp?h}GXcabNFHxGT\]QqwiBOzp?k@xGT]bJ|pOscabQvHxXozODTS~lD\]NAtxGT]bNFIGXozOQqt@G_zpNAw~csabNAt	Compound 6	40	1	1	1	0	3	0.99278	0.98566	0.99995
eiWVLH@O@hlbhYfQPHcHhheDeEDhleMJheheeMYfIKD`jlbkhPTXH@HbfIjdJHbidJ`BCB` !B?kAGXcabQqw~lOzp?h}GXcabNFIGGS`]QqwiBOzp?k@xGT]bJ|pOscabQvHxXozODTS~lD\]NAtxGT]bNFIGXozOQqt@G_zpNAw~csabNAt	Compound 7	41	1	1	1	0	7	0.98548	0.9899	0.98108
eiWVDH@O@hlbhYfPHcHhheDeEDhleMJheheeMYfIKD`jlbkhPTXH@HbfIjdJHbidJ`BC@` !B?kAGXcabQqw~lOzp?h}GXcabNFIGGS`]QqwiBOzp?k@xGT]bJ|pOscabQvHxXozODTS~lD\]NAtxGT]bNFIGXozOQqt@G_zpNAw~csabNAt	Compound 8	45	1	1	1	0	2	1	1	0.99994
ea[VDH@O@hlbhYfPHcHhheDeEDhleMJheheeMXqIXdEUdU]BBcA@ADTqMTaQDULEPAA`P@ !BmpJw__x@?g~w@k\BbGvw__x@?`C~_x`B?g|_Fk\BmpJH@k]}GvUSY?x@mww~@Ha}~tjw@oy?b@JH@k]}?`Bw?Xa}?g~`QK\Bb@K~@Ha}	Compound 9	55	45	2	2	1	3	0.98166	0.97049	0.99296
eiWVDH@O@hlbhYfPHcHhheDeEDhleMJheheeMYfIKD`jlbkhPTXH@HbfIjdJHbihJ`BC@` !B?kAGXcabQqw~lOzp?h}GXcabNFIGGS`]QqwiBOzp?k@xGT]bJ|pOscabQvHxXozODTS~lD\]NAtxGT]bNFIGXozOQqt@G_zpNAw~csabNAt	Compound 10	56	45	2	2	1	6	0.98094	0.96266	0.99956
ee_VDH@O@hlbhYnPHcHhheDeEDhleMJheheemEJqIXdEUdU]BBcA@ADTqMTaQDUSHU@DFA@ !B?`Bw@h`Bmww~@Ox@?g~w@h`Bb@Jw_Xa}mwvYpOx@?`BH_[\BnuR?Sh`BmpJH@oy??`C~@K_}bOvH_[\Bb@Jw@oy?mww~@Ha}mpJH@oy?b@JH_P	Compound 11	59	45	2	2	1	7	0.97958	0.96034	0.99921
eiWVLH@O@hlbh]IfPHcHhheDeEDideMJheheeMYfIKD`jlbkhPTXH@JBfIjdJHbidJ`BC@` !B?kAGXcabQqw~lOzp?h}GXcabNFHxGT\]QqwiBOzp?k@xGT]bJ|pOscabQvHxXozODTS~lD\]NAtxGT]bNFIGXozOQqt@G_zpNAw~csabNAt	Compound 12	60	45	2	2	1	1	0.99077	0.98566	0.99591
ee_VDH@O@hbjdUnPHcHhheDeEDhddihuDmDlikLqIXdDtUT|cCcA@ADTqSUHTQESHU@DFA@ !B?kAGXcabQqw~lOzp?h}GXcabNFIGGS`]Qqwi|Ozp?k@xGT]b?h|ksH?NNFIGXcab?h}QqOzpQqtxGS`]QvHxXd]b?h}GGPA}?k@xG_zONFHxGP	Compound 13	61	45	2	2	1	5	0.98133	0.97127	0.99148
eiWVDH@O@hlbhYfPICHhheDeEDhleMJheheeMYfIKD`jlbkhPTXH@HbfIjdJHbidJ`BCB` !B?kAGXcabQqw~lOzp?h}GXcabNFIGGS`]QqwiBOzp?k@xGT]bJ|pOscabQvHxXozODTS~lD\]NAtxGT]bNFIGXozOQqt@G_zpNAw~csabNAt	Compound 14	106	1	2	1	0	4	0.98158	0.98489	0.97828
ee_VDH@O@hlbdUnPHcHhheDeEDhleMMeDcDlikLqIXdEUdT|cCcA@ADTqMUHTQESHU@DFE@ !B?kAGXcabQqw~lOzp?h}GXcabNFIGGS`]QqwiBOzp?k@xGT]bJ|pOscabQvHxXozO]~dQQOzpQqtxGS`]QvHxXd]b?h}GGP@]?k@xG_zONFHxGP	Compound 15	108	1	2	1	0	8	0.97698	0.95459	0.9999
eiW^DH@KO@hlbhYfPHcHhheDeEDhleMJheheeMYfIGD`jlbkhPTXH@HhfFjdJHbidJ`BCB` !B?kAGXcabQqw~lOzpQvK~csabNFIGG_zpUMMGG_zp?k@xG_zOm^_f]sabQvHxXozODTS~lD\]NAtxGT]bNFIGXozOQqt@G_zpNAw~csabNAt	Compound 16	110	1	2	1	0	2	0.98254	0.97944	0.98564
emPvDH@O@hjfl]aPHcHhheDeEDheDeMNheheeMYfIKD`njfolTRXH@HbfJfjPhbJfPj@HLB@ !B?kAGXcabQqw~lOzpQvK~csabNFIGG_zpQquTt?zp?k@xG_zONFIGXn[wm^\xXd]bNFK~cuGD?kAGGS`]NAuGXcabQvK~ct\]@Gw~lC`]?h|xXc`]	Compound 17	145	61	3	3	2	6	0.97769	0.96545	0.99007
ee_VDH@O@hlbhYfPHcHhheDeEDhleMJheheeMYdqIXdEUdU]BBcA@ADTqMTaQDUMPU@DFA@ !BmpJw__x@?g~w@k\BbGvw__x@?`C~_x`B?g|_Fk\Bm?rH?K]}GvUSY?x@mww~@Ha}AwJw@oy?b@JH@k_}?`Bw?Xa}?g~HAK\Bb@K~@Ha}b@JH_P	Compound 18	150	56	3	3	2	7	0.97732	0.95653	0.99857
ee_VDH@O@hlbhYnPHcHhheDeEDhleMJheheeMmBqIXdEUdU]BBcA@ADTqMTaQDUSHUDGr`pH@ !B?`Bw@h`Bmww~@Ox@?g~w@hc|bOrw_Xa}mwvYpOx@?`BH?[\BnuR?Shc|m?rH?Oy?J^c~@K_}bOvH_[\Bb@Jw?Oy?mwu`s_x@bGtxtoy?b@JH_P	Compound 19	158	59	3	3	2	1	0.98415	0.97301	0.99542
ee_VDH@O@hlbhYfPHcHhheDeEDhleMJheheeMYdqIXdEUdU]BBcA@ADTqMTaQDUMHU@DFE@ !BmpJw__x@?g~w@k\BbGvw__x@?`C~_x`B?g|_Fk\Bm?rH?K]}GvUSY?x@mww~@Ha}AwJw@oy?b@JH@k_}?`Bw?Xa}?g~HAK\Bb@K~@Ha}b@JH_P	Compound 20	166	1	3	1	0	2	0.98308	0.96772	0.99869
ee_VDH@O@hlbdUnPHcHhheDeEDhleMMeDcDlikLqIXdEUdT|cCcA@ADTqMUHTQESHU@DFA@ !B?kAGXcabQqw~lOzp?h}GXcabNFIGGS`]QqwiBOzp?k@xGT]bJ|pOscabQvHxXozO]~dQQOzpQqtxGS`]QvHxXd]b?h}GGP@]?k@xG_zONFHxGP	Compound 21	173	45	3	2	1	8	0.977	0.95459	0.99994
eiWZDD@O@hlhYfPHcRPrJJIQIQQJYISRjIZIYSVYbRqHJkHjzDEFB@B`ibZiBbHjYBh@`ph@ !B?kAGXcabQqw~lOzp?h}GXcabNFHxGT\]QqwiBOzp?k@xGT]bJ|pOscabQvHxXozODTS~lD\]NAtxGT]bNFIGXozOQqt@G_zpNAw~csabNAt	Compound 22	179	40	3	2	1	3	0.98289	0.96638	0.99969
eiWZLH@O@hlh]IfPHcHhheDeEDideMJheheeMYfIKD`jlbkhPTXH@JBfIjdJHbidJ`BCB` !B?kAGXcabQqw~lOzp?h}GXcabNFHxGT\]QqwiBOzp?k@xGT]bJ|pOscabQvHxXozODTS~lD\]NAtxGT]bNFIGXozOQqt@G_zpNAw~csabNAt	Compound 23	185	13	3	2	1	5	0.98035	0.96638	0.99453
ee_^DH@O@hlbhVYnPHcHhheDeEDhleMJheheeMmBqIXdEUdU]BBcA@ADTqMTaQDUSHUDGr`ph@ !B?`Bw@h`Bmww~@Ox@?g~w@hc|bOrw_Xa}mwvYpOx@?`BH?[\BnuR?Shc|m?rH?Oy?J^c~@K_}bOvH_[\Bb@Jw?Oy?mwu`s_x@bGtxtoy?b@JH_P	Compound 24	195	29	3	2	1	4	0.98233	0.97045	0.99435
emP~LH@O@hlbh^YfQPHcHhheDeEDhleMJheheeMiiVIKD`jlbkhPTXH@HbfIjdJHbifPjHOeAaP@ !B?kAGXcabQqw~lOzp?h}GXcabNFIGGS`]Qqwi|Ozp?k@xGT]bJ|rOscabQvHxXozOi`C~lD\]NAtxGT]bNFIGXozOQqw~lKRmNAuGXcab?h|xXc`]	Compound 25	227	195	4	3	2	5	0.98218	0.96914	0.99539
ee_VLH@O@hlbhYf^PHcHhheDeEDhleMJheheeMmBqIXdEUdU]BBcA@ADTqMTaQDUSHUDGr`ph@ !B?`Bw@h`Bmww~@Ox@?g~w@hc|bOrw_Xa}mwvYpOx@?`BH?[\BnuR?Shc|m?rH?Oy?J^c~@K_}bOvH_[\Bb@Jw?Oy?mwu`s_x@bGtxtoy?b@JH_P	Compound 26	228	195	4	3	2	6	0.98202	0.97045	0.99373
ee_VDD@O@hlbhYnPHafHrJJIQIQQJKISRjIZIYS[PlRVIAUYEWP`hpP@QELSUHTQETrEQA}HLJ@ !B?`Bw@h`Bmww~@Ox@?g~w@hc|bOrw_Xa}mwvYpOx@?`BH?[\BnuR?Shc|m?rH?Oy?J^c~@K_}bOvH_[\Bb@Jw?Oy?mwu`s_x@bGtxtoy?b@JH_P	Compound 27	264	1	4	1	0	3	0.9831	0.97045	0.99592
eiWVDH@O@hlbhYfPLSHhheDeEDhleMJheheeMYfIKD`jlbkhPTXH@HbfIjdJHbidJ`BCB` !B?kAGXcabQqw~lOzp?h}GXcabNFIGGS`]QqwiBOzp?k@xGT]bJ|pOscabQvHxXozODTS~lD\]NAtxGT]bNFIGXozOQqt@G_zpNAw~csabNAt	Compound 28	265	1	4	1	0	1	0.99255	0.98637	0.99877
ee_VLH@O@hbjd\enPHcHhheDeEDhddihuDmDlikLqIXdDtUT|cCcA@ADTqSUHTQESHU@DFE@ !B?kAGXcabQqw~lOzp?h}GXcabNFIGGS`]Qqwi|Ozp?k@xGT]b?h|ksH?NNFIGXcab?h}QqOzpQqtxGS`]QvHxXd]b?h}GGPA}?k@xG_zONFHxGP	Compound 29	267	1	4	1	0	8	0.97905	0.96868	0.98953
ee_VDH@O@hlbhYfPHcHhheDeEDhleMJheheeMYdqIXdEUdU]BBcA@ADTqMTaQDUMHU@DFA@ !BmpJw__x@?g~w@k\BbGvw__x@?`C~_x`B?g|_Fk\Bm?rH?K]}GvUSY?x@mww~@Ha}AwJw@oy?b@JH@k_}?`Bw?Xa}?g~HAK\Bb@K~@Ha}b@JH_P	Compound 30	268	45	4	2	1	4	0.98299	0.96772	0.99849
eiWZDD@GHjfb^fPLSRHrJJIQSQIYEQQJZZIIJYjYbRpIssJizDDfB@B`djfPhbbjYBb@`ph@ !BrHKHo_{@?m?H`lbBrKwWo_{@dJWH`o{_?m~PffqXu{wWo_{_?m?W`m^}rKwwl}^}?lCH`o{_uxK~w}^BrKwHo_{@@JWWo_{_rKw~w|bBrKt	Compound 31	282	11	4	2	1	7	0.97964	0.96638	0.99309
emPvDH@O@hlbhYaPHcHhheDeEDhleMJheheeMiiVIKD`jlbkhPTXH@HbfIjdJHbjfPjHOeAaP@ !B?kAGXcabQqw~lOzp?h}GXcabNFIGGS`]Qqwi|Ozp?k@xGT]bJ|rOscabQvHxXozOi`C~lD\]NAtxGT]bNFIGXozOQqw~lKRmNAuGXcab?h|xXc`]	Compound 32	294	29	4	2	1	2	0.98313	0.97078	0.99563
ee_VDH@O@hlbhYnPHcHhheDeEDhleMJheheeMmBqIXdEUdU]BBcA@ADTqMTaQDUSHUDGt`ph@ !B?`Bw@h`Bmww~@Ox@?g~w@hc|bOrw_Xa}mwvYpOx@?`BH?[\BnuR?Shc|m?rH?Oy?J^c~@K_}bOvH_[\Bb@Jw?Oy?mwu`s_x@bGtxtoy?b@JH_P	Compound 33	319	264	5	2	1	4	0.98442	0.97301	0.99597
ee_VLH@O@hlbhYf^PHcHhheDeEDhleMJheheeMmBqIXdEUdU]BBcA@ADTqMTaQDUSHUDGt`ph@ !B?`Bw@h`Bmww~@Ox@?g~w@hc|bOrw_Xa}mwvYpOx@?`BH?[\BnuR?Shc|m?rH?Oy?J^c~@K_}bOvH_[\Bb@Jw?Oy?mwu`s_x@bGtxtoy?b@JH_P	Compound 34	322	264	5	2	1	5	0.98307	0.97045	0.99585
emPvDD@O@hlbhYnPHbVHrJJIQIQQJKISRjIZIYS[QYbRqHJkHjzDEFB@BHibZiBbHjfdJbCyPXT@ !BNzw~UsnRQJt{kSnm?e]DdcnRNyIDkSnmQJvVZCnmNzw~JDRR}NrhKcnR?e\{ddRRdtt{kTRm?bc~JOyWNyK~UtRRQJt{kXd@?b`{ddRRNyH{k_xh	Compound 35	324	264	5	2	1	8	0.97992	0.96461	0.99547
ee_VDH@O@hlbhYnPHcHhheDeEDhleMJheheeMmBqIXdEUdU]BBcA@ADTqMTaQDUKHUDGr`ph@ !B?`Bw@h`Bmww~@Ox@?g~w@hc|bOrw_Xa}mwvYpOx@?`BH?[\BnuR?Shc|m?rH?Oy?J^c~@K_}bOvH_[\Bb@Jw?Oy?mwu`s_x@bGtxtoy?b@JH_P	Compound 36	363	1	5	1	0	6	0.98276	0.96951	0.99619
eiWZDH@O@hlhYfPHcHhheDeEDhleMJheheeMYfIKD`jlbkhPTXH@HbfIjdJHbidJ`BC@` !B?kAGXcabQqw~lOzp?h}GXcabNFIGGS`]QqwiBOzp?k@xGT]bJ|pOscabQvHxXozODTS~lD\]NAtxGT]bNFIGXozOQqt@G_zpNAw~csabNAt	Compound 37	367	45	5	2	1	2	0.99194	0.9841	0.99985
eiWVDD@GOHjfb^fPLSRHrJJIQSQIYEQQJZZIIJYjYbRpIssJizDDfB@B`djfPhbbjYBb@`ph@ !BrHKHo_{@?m?H`lbBrKwWo_{@dJWH`o{_?m~PffqXu{wWo_{_?m?W`m^}rKwwl}^}?lCH`o{_uxK~w}^BrKwHo_{@@JWWo_{_rKw~w|bBrKt	Compound 38	369	40	5	2	1	3	0.99045	0.98566	0.99527
eiWVDD@O@hlbhYfPHcRPrJJIQIQQJYISRjIZIYSVYbRqHJkHjzDEFB@B`ibZiBbHjYBh@`pH@ !B?kAGXcabQqw~lOzp?h}GXcabNFHxGT\]QqwiBOzp?k@xGT]bJ|pOscabQvHxXozODTS~lD\]NAtxGT]bNFIGXozOQqt@G_zpNAw~csabNAt	Compound 39	373	40	5	2	1	1	0.99276	0.98566	0.9999
emPvDH@O@hlbhYnPHcHhheDeEDhleMJheheeMmEfIKD`jlbkhPTXH@HbfIjdJHbjZPjHOeA`P@ !BNzw~UsnRQJt{kSnm?e]DdcnRNyIDkSnmQJvVZCnmNzw~JDRR}NrhKcnR?e\{ddRRdtt{kTRm?bc~JOyWNyK~UtRRQJt{kXd@?b`{ddRRNyH{k_xh	Compound 40	396	158	5	4	3	7	0.98117	0.96725	0.9953
ee_VLH@O@hlbhYf^PHcHhheDeEDhleMJheheeMmBqIXdEUdU]BBcA@ADTqMTaQDUSHUDGt`pH@ !B?`Bw@h`Bmww~@Ox@?g~w@hc|bOrw_Xa}mwvYpOx@?`BH?[\BnuR?Shc|m?rH?Oy?J^c~@K_}bOvH_[\Bb@Jw?Oy?mwu`s_x@bGtxtoy?b@JH_P	Compound 41	437	322	6	3	2	3	0.98283	0.97045	0.99537
emPvDH@O@hlbhYnPHcHhheDeEDhleMJheheeMmEfIKD`jlbkhPTXH@HbfIjdJHbjZPjHOeAaP@ !BNzw~UsnRQJt{kSnm?e]DdcnRNyIDkSnmQJvVZCnmNzw~JDRR}NrhKcnR?e\{ddRRdtt{kTRm?bc~JOyWNyK~UtRRQJt{kXd@?b`{ddRRNyH{k_xh	Compound 42	455	324	6	3	2	4	0.98182	0.96725	0.99661
enSVDH@O@hlbhYbPHcHhheDeEDhleMJhehecifIKD`jlbkhPTXH@HbfIjdJHbYBh@`ph@ !B?`Bw@h`Bmww~@Ox@?g~w@h`Bb@Jw_Xa}mwvYpOx@?`BH_[\BnuR?Sh`BmpJH@oy??`Bw?_x@bOvH_[\B?g~w@oy??`BH__y?b@JH_P	Compound 43	461	1	6	1	0	7	0.97931	0.96733	0.99143
ee_VDD@JECDaYRH`LSjHrJJFIKJIQQKIJKQJISQRyRJ^IEMW@t|brtmUTtCADDPAQDSPDAALP@ !BbGvH@oy??`BH_X`B?g~H_Xa}?g~H_X`B?g~H_Xa}mwux\oy??g?~_xa}mwvw?X`B?g?~_xa}?`BH_Xa}mww~_{\Db@K~_x`B?g|_Fk]}GvUSYp	Compound 44	466	1	6	1	0	6	0.97938	0.95947	0.99971
ee_VDH@O@hlbhYnPHcHhheDeEDhleMJheheeMmBqIXdEUdU]BBcA@ADTqMTaQDUSHUDGt`pH@ !B?`Bw@h`Bmww~@Ox@?g~w@hc|bOrw_Xa}mwvYpOx@?`BH?[\BnuR?Shc|m?rH?Oy?J^c~@K_}bOvH_[\Bb@Jw?Oy?mwu`s_x@bGtxtoy?b@JH_P	Compound 45	468	45	6	2	1	2	0.9842	0.97301	0.99551
eiWVLH@O@hlbhYfQPHcHhheDeEDhleMJheheeMYfIKD`jlbkhPTXH@HbfIjdJHbidJ`BC@` !B?kAGXcabQqw~lOzp?h}GXcabNFIGGS`]QqwiBOzp?k@xGT]bJ|pOscabQvHxXozODTS~lD\]NAtxGT]bNFIGXozOQqt@G_zpNAw~csabNAt	Compound 46	471	45	6	2	1	1	0.98478	0.9899	0.97967
eiWZDD@GHjfb^fPLSRHrJJIQSQIYEQQJZZIIJYjYbRpIssJizDDfB@B`djfPhbbjYBb@`pH@ !BrHKHo_{@?m?H`lbBrKwWo_{@dJWH`o{_?m~PffqXu{wWo_{_?m?W`m^}rKwwl}^}?lCH`o{_uxK~w}^BrKwHo_{@@JWWo_{_rKw~w|bBrKt	Compound 47	487	367	6	3	2	5	0.98009	0.96638	0.99399
emPvDH@O@hlbhYaPHcHhheDeEDhleMJheheeMdiVIKD`jlbkhPTXH@HbfIjdJHbjfPj@HLB@ !B?k}H_S]}R@K~o?z??hAH_S]}MwuH@c\BR@Jfw?z??k|w@da}aBn@LS]}RGtw__z@Ul?~ot`BMpHw@da}MwuH__z@R@I?doz?MpK[kTa}?h@w_S\B	Compound 48	500	158	6	4	3	8	0.97753	0.96363	0.99163
ee_^LH@O@hlbh^YfYPHcHhheDeEDhleMJheheeMYdqIXdEUdU]BBcA@ADTqMTaQDUMHU@DFA@ !BmpJw__x@?g~w@k\BbGvw__x@?`C~_x`B?g|_Fk\Bm?rH?K]}GvUSY?x@mww~@Ha}AwJw@oy?b@JH@k_}?`Bw?Xa}?g~HAK\Bb@K~@Ha}b@JH_P	Compound 49	503	471	7	3	2	5	0.97171	0.95476	0.98896
ee_VBH@O@hlbhYfQYPHcHhheDeEDhleMJheheeMYhqIXdEUdU]BBcA@ADTqMTaQDULpU@DFA@ !B?kAGXcabQqw~lOzp?h}GXcabNFIGGS`]QqwiBOzp?k@xGT]bJ|pOscabQvHxXozODTS~lD\]NAtxGT]bNFIGXozOQqt@G_zpNAw~csab?k@xGP	Compound 50	506	471	7	3	2	7	0.96877	0.95669	0.981
emPvLH@O@hlbhYnYPHcHhheDeEDhleMJheheemEDVIKD`jlbkhPTXH@HbfIjdJHbjZPjHLYA`P@ !Bmww~_{\BbGvw_[]}?g~H@k\BmpJH_[]}bGvfpK]}mww~@H`BaER@Sk\B?g~w@h`Bmwvw_Xa}?`C~@Oy?mpK~_x`BbGvw__x@mpK~_x`BmpJw__x@	Compound 51	515	437	7	4	3	6	0.96937	0.94744	0.99181
emPvDH@O@hlbhYnPHcHhheDeEDhleMJheheeMmEfIKD`jlbkhPTXH@HbfIjdJHbjZPjHOiAaP@ !BNzw~UsnRQJt{kSnm?e]DdcnRNyIDkSnmQJvVZCnmNzw~JDRR}NrhKcnR?e\{ddRRdtt{kTRm?bc~JOyWNyK~UtRRQJt{kXd@?b`{ddRRNyH{k_xh	Compound 52	523	455	7	4	3	2	0.98117	0.96725	0.99528
ea[VLH@O@hlbhYgjPHcHhheDeEDhleMJheheecLqIXdEUdU]BCcA@ADTqMTaTEDrEPAAaP@ !B?`Bw@h`Bmww~@Ox@?g~w@h`Bb@Jw_Xa}mwvYpOx@?`BH_[\BnuR?Sh`BmpJH@oy??`C~@K_}bOvH_X`BmpJw@oy??`Bw_Xa}?g~H@ha}	Compound 53	543	461	7	2	1	8	0.95999	0.94432	0.97593
ecXvDH@O@hlbhYaPHcHhheDeEDhleMJheheeMdhbqIXdEUdU]BBcA@ADTqMTaQDUTtaTP_RC@` !B?`Bw@h`Bmww~@Ox@mpK~_x`Bb@Jw__x@m?vDJ?x@?`BH__y?im?Msx`BmpJH@oy?|]c~@K]}bGvH_[\Bb@Jw@oy?mww~@IBMbGvH@ibr?g~H@ox@bGt	Compound 54	553	500	7	5	4	4	0.97391	0.95764	0.99045
eiWVD@@DLNEf^PL\bbTTRbbRbRRRfretTTVVhD|jRzJVaiYyZZhB`HhbjBHfIPH`HJb@ !BLW}DKSlm?e_~UsmRQBt{KSlm?b`{KTQR?e_~U?yWNuIDTcmRQBuDKSlmNrt{KPcc?bc~U?yW?e\{TdPmNruDKSlmjVc~UtQRNuIs{I\nQBt	Compound 55	555	1	7	1	0	1	0.98858	0.9856	0.99156
ee_^DH@O@hdbjdUnPHcHhheDeEDhddihuDmDlikLqIYdDtUT|cCcA@APTvSUHTQESHU@DFE@ !B?kAGXcabQqw~lOzp?h}GXcabNFHxGT\]QqwiBOzp?k@xGS`]QvHks@?NNFIGXcab?h|QQOzpQqtxGS`]QvHxXd]b?h}GGP@]?k@xG_zONFHxGP	Compound 56	557	1	7	1	0	3	0.9777	0.96688	0.98863
