# Supplementary material for: QSAR-guided discovery of novel KRAS inhibitors for lung cancer therapy
Source: Front Bioinform. 2025 Nov 17;5:1663846. doi: 10.3389/fbinf.2025.1663846 (PMC12665777; doi:10.3389/fbinf.2025.1663846)
Supplement: Supplementary file 4 [file Table4.xlsx]

## Sheet: Predicted_pIC50_with_DOA_Flag
Compound.ID	smile	TASA	RDFE14	grav	RDFE19	PNSA3	RDFM11	RDFP9	RDFV14	Predicted_pIC50	Mahalanobis_Distance	DOA_Status
C1	C=CC(=O)N1CCN(c2nc(=O)n(-c3ccccc3C(C)C)c3cc(-c4c5cn[nH]c5ccc4C)c(Cl)cc32)CC1	1.24508	0.0626027	0.720311	0.446496	1.04554	1.18137	1.11245	-0.485423	7.2777	15.36	Within DOA
C2	C=CC(=O)N1CCN(c2nc(=O)n(-c3ccccc3C(C)C)c3cc(-c4c5cc[nH]c5ccc4C)c(Cl)cc32)CC1	1.3276	0.706644	0.671365	2.29428	0.664064	-0.249988	0.642489	1.07409	7.14595	13.57	Within DOA
C3	C=CC(=O)N1CCN(c2nc(=O)n(-c3ccccc3C(C)C)c3cc(-c4c5cn[nH]c5ccc4O)c(Cl)cc32)CC1	0.172666	2.18807	0.881955	1.23017	0.130622	0.740637	0.285059	2.75672	7.64599	14.39	Within DOA
C4	C=CC(=O)N1CCN(c2nc(=O)n(-c3ccccc3C(C)C)c3cc(-c4c5cn[nH]c5ccc4Cl)c(Cl)cc32)CC1	1.19476	0.336622	1.64609	-0.792109	0.925373	-0.0532503	1.11683	0.518308	8.02327	33.9	Outside DOA
C5	C=CC(=O)N1CCN(c2nc(=O)n(-c3ccccc3C(C)CC)c3cc(-c4c5cn[nH]c5ccc4C)c(Cl)cc32)CC1	1.58531	1.98891	1.13923	1.35471	1.24389	1.12307	1.23014	2.26746	7.83939	16.08	Outside DOA
C6	C=CC(=O)N1CCN(c2nc(=O)n(-c3ccccc3C(C)C)c3cc(-c4c5cn[nH]c5ccc4F)c(Cl)cc32)CC1	0.986343	0.0613719	0.960516	0.90361	0.275303	-0.577971	1.02001	0.18543	7.54615	8.23	Within DOA
C7	Cc1ccc2[nH]ncc2c1-c1cc2c(cc1Cl)c(N1CCN(C(=O)C=O)CC1)nc(=O)n2-c1ccccc1C(C)C	-0.619541	0.545745	1.01003	0.825571	-0.673407	0.0446051	0.374159	1.08106	7.57446	9.24	Within DOA
C8	C=CC(=O)N1CCN(c2nc(=O)n(-c3ccccc3C(C)C)c3cc(-c4c5cn[nH]c5ccc4C)c(Cl)cc32)CC1	1.32779	0.437995	0.710024	0.531828	0.678642	-0.813492	1.43255	0.482097	7.78218	9.2	Within DOA
C9	CC(=O)N1CCN(c2nc(=O)n(-c3ccccc3C(C)C)c3cc(-c4c5cn[nH]c5ccc4C)c(Cl)cc32)CC1	0.333457	0.0905753	0.452637	0.432273	0.964029	-0.79089	1.27623	-0.103994	8.11302	14.65	Within DOA
C10	CCC(=O)N1CCN(c2nc(=O)n(-c3ccccc3C(C)C)c3cc(-c4c5cn[nH]c5ccc4C)c(Cl)cc32)CC1	1.2922	0.577075	0.762361	0.703041	1.43496	-0.252043	1.27392	0.474854	7.92896	15.05	Within DOA
C11	C=CC(=O)N1CCN(c2nc(=O)n(-c3ccccc3CC(C)C)c3cc(-c4c5cn[nH]c5ccc4C)c(Cl)cc32)CC1	1.24309	1.61172	1.19032	0.142907	0.755511	1.90771	0.580686	1.96623	7.14101	14.34	Within DOA
C12	C=CC(=O)N1CCN(c2nc(=O)n(-c3ccccc3C(C)C)c3cc(-c4c5cn[nH]c5ccc4O)c(Cl)cc32)CC1	0.133576	1.60445	0.879129	1.35635	0.119135	0.442448	0.405318	2.29375	7.55248	11.16	Within DOA
C13	C=CC(=O)N1CCN(c2nc(=O)n(-c3ccccc3C(C)C)c3cc(-c4c5cn[nH]c5ccc4CC)c(Cl)cc32)CC1	1.84312	2.67748	1.11142	0.789286	1.17895	0.139635	0.841291	3.42838	7.82146	19.17	Outside DOA
C14	C=CC(=O)N1CCN(c2nc(=O)n(-c3ccccc3C(C)C)c3cc(-c4c5cn[nH]c5ccc4C)c(F)cc32)CC1	1.03461	-0.277096	0.0250153	0.982926	0.164417	0.946108	0.90773	-0.618735	6.423	10.9	Within DOA
C15	C=CC(=O)N1CCN(c2nc(=O)n(-c3ccccc3C(C)C)c3cc(-c4c5cnn(C)c5ccc4C)c(Cl)cc32)CC1	3.25564	1.67349	0.66334	1.47177	1.3011	0.00325414	1.11786	1.98716	6.8669	18.29	Outside DOA
C16	C=CC(=O)N1CCN(c2nc(=O)n(-c3ccccc3C(C)C)c3cc(-c4c5nn[nH]c5ccc4C)c(Cl)cc32)CC1	0.942054	0.306524	0.777169	0.728751	0.866396	0.69081	1.0334	-0.0221829	7.5242	10.16	Within DOA
C17	C=CC(=O)N1CCN(c2nc(=O)n(-c3ccccc3C(C)C)c3cc(-c4c5cn[nH]c5ccc4C(C)C)c(Cl)cc32)CC1	1.60094	2.35154	1.63219	1.85522	1.37157	0.497668	2.77652	3.17195	9.04598	33.6	Outside DOA
C18	CCCC(=O)N1CCN(c2nc(=O)n(-c3ccccc3C(C)C)c3cc(-c4c5cn[nH]c5ccc4C)c(Cl)cc32)CC1	2.40197	1.70292	1.05095	2.28298	1.96509	0.150679	1.12378	2.24842	7.63223	27.07	Outside DOA
C19	C=CC(=O)N1CCN(c2nc(=O)n(-c3ccccc3C(C)CC)c3cc(-c4c5cn[nH]c5ccc4C)c(Cl)cc32)CC1	1.84056	2.10908	1.15845	1.426	1.46588	0.437054	1.50594	2.15883	8.29532	19.56	Outside DOA
C20	C=CCC(=O)N1CCN(c2nc(=O)n(-c3ccccc3C(C)C)c3cc(-c4c5cn[nH]c5ccc4C)c(Cl)cc32)CC1	1.68602	1.99797	0.995897	1.48307	0.616573	0.565216	0.839488	2.13415	7.55485	10.34	Within DOA
C21	C=CC(=O)N1CCN(c2nc(=O)n(-c3ccccc3C(C)C)c3cc(-c4c5cnn(C)c5ccc4C)c(Cl)cc32)CC1	3.10913	0.450862	0.630333	2.05962	1.29558	0.531571	2.03024	-0.270568	7.23551	40.31	Outside DOA
C22	C=CC(=O)N1CCN(c2nc(=O)n(-c3ccccc3C(C)C)c3cc(-c4c5cc[nH]c5ccc4F)c(Cl)cc32)CC1	1.04238	0.192507	0.884781	-0.33937	0.283034	0.945851	1.10344	0.645451	6.90706	8.75	Within DOA
C23	C=CC(=O)N1CCN(c2nc(=O)n(-c3ccccc3C(C)C)c3cc(-c4c5cc[nH]c5ccc4O)c(Cl)cc32)CC1	-0.0489105	1.23991	0.838096	1.46648	0.0559617	0.775053	-0.0368349	1.61565	7.28646	9.02	Within DOA
C24	C=CC(=O)N1CCN(c2nc(=O)n(-c3ccccc3C(C)CN)c3cc(-c4c5cn[nH]c5ccc4C)c(Cl)cc32)CC1	1.1153	1.41234	1.14183	1.2619	-0.00566575	1.28565	1.31357	1.17092	7.70987	5.8	Within DOA
C25	C=CC(=O)N1CCN(c2nc(=O)n(-c3ccccc3C(C)C(N)=O)c3cc(-c4c5cn[nH]c5ccc4C)c(Cl)cc32)CC1	-0.247379	0.575172	1.55532	0.777434	-2.39301	1.21604	0.763006	0.47244	7.3159	9.51	Within DOA
C26	C=CC(=O)N1CCN(c2nc(=O)n(-c3ccccc3C(C)CO)c3cc(-c4c5cn[nH]c5ccc4C)c(Cl)cc32)CC1	0.592198	0.641971	1.18456	1.44132	-1.16886	-0.407944	0.640172	1.06255	7.28032	9.19	Within DOA
C27	C=CC(=O)N1CCN(c2nc(=O)n(-c3ccccc3C(C)CCl)c3cc(-c4c5cn[nH]c5ccc4C)c(Cl)cc32)CC1	1.81684	1.28657	1.63128	1.45244	0.662297	-0.589015	1.7359	1.89757	8.25756	17.64	Outside DOA
C28	C=CC(=O)N1CCN(c2nc(=O)n(-c3ccccc3C(C)C)c3cc(-c4c5cn[nH]c5ccc4C)c(Br)cc32)CC1	1.60572	0.932103	2.72684	0.726927	1.06343	1.0473	0.927816	1.62316	8.10511	49.82	Outside DOA
C29	C=CC(=O)N1CCN(c2nc(=O)n(-c3ccccc3C(C)C)c3cc(-c4c5cn[nH]c5ccc4CO)c(Cl)cc32)CC1	0.600446	0.745134	1.19835	1.14101	-0.734372	1.32366	1.22138	0.321425	7.56778	3.35	Within DOA
C30	C=CCC(=O)N1CCN(c2nc(=O)n(-c3ccccc3C(C)C)c3cc(-c4c5cn[nH]c5ccc4C)c(Cl)cc32)CC1	1.48627	1.56395	1.07118	1.42327	0.668482	0.0515397	1.24636	1.93029	7.82793	8.26	Within DOA
C31	C=CC(=O)N1CCN(c2nc(=O)n(-c3ccccc3C(C)C)c3cc(-c4c5cc[nH]c5ccc4Br)c(Cl)cc32)CC1	1.64055	1.53855	3.49064	1.04838	1.4301	3.81551	0.423602	2.52658	7.642	92.67	Outside DOA
C32	C=CC(=O)N1CCN(c2nc(=O)n(-c3ccccc3C(C)C(C)C)c3cc(-c4c5cn[nH]c5ccc4C)c(Cl)cc32)CC1	2.26278	2.2693	1.48648	2.94868	0.64065	1.40431	1.30997	2.70924	7.51931	23.73	Outside DOA
C33	C=CC(=O)N1CCN(c2nc(=O)n(-c3ccccc3C(C)CC)c3cc(-c4c5cn[nH]c5ccc4C)c(Cl)cc32)CC1	1.79697	1.10486	1.16297	2.43596	1.17365	-0.13287	1.3625	1.71356	7.73593	18.48	Outside DOA
C34	C=CC(=O)N1CCN(c2nc(=O)n(-c3ccccc3C(C)CO)c3cc(-c4c5cn[nH]c5ccc4C)c(Cl)cc32)CC1	0.792785	0.96567	1.21293	-0.456429	-0.3878	0.145799	1.4243	1.15322	7.85366	12.77	Within DOA
C35	C=CC(=O)N1CCN(c2nc(=O)n(-c3ccccc3C(C)CCCl)c3cc(-c4c5cn[nH]c5ccc4C)c(Cl)cc32)CC1	2.35637	2.23171	1.99899	1.87619	0.0586124	3.25765	1.93599	2.63789	7.32666	20.04	Outside DOA
C36	C=CC(=O)N1CCN(c2nc(=O)n(-c3ccccc3C(C)C=C)c3cc(-c4c5cn[nH]c5ccc4C)c(Cl)cc32)CC1	1.42892	0.354189	1.0471	0.241186	0.161767	0.549036	0.544119	0.185162	6.97363	6.68	Within DOA
C37	C=CC(=O)N1CCN(c2nc(=O)n(-c3ccccc3C(C)C)c3cc(-c4c5cc[nH]c5ccc4C)c(Cl)cc32)CC1	1.22387	1.1692	0.705729	1.073	1.22512	0.810754	1.82706	1.71651	7.7138	13.91	Within DOA
C38	C=CC(=O)N1CCN(c2nc(=O)n(-c3ccccc3C(C)C)c3cc(-c4c5cn[nH]c5ccc4Br)c(Cl)cc32)CC1	1.55335	0.723203	3.53631	0.295157	1.64016	4.0952	0.0308915	1.35922	7.35749	113.05	Outside DOA
C39	C=CC(=O)N1CCN(c2nc(=O)n(-c3ccccc3C(C)C)c3cc(-c4c5cn[nH]c5ccc4F)c(Cl)cc32)CC1	1.27721	0.213878	0.925248	1.02486	0.347754	0.636104	0.295874	0.609776	6.5794	7.12	Within DOA
C40	C=CC(=O)N1CCN(c2nc(=O)n(-c3ccccc3C(C)CCC)c3cc(-c4c5cn[nH]c5ccc4C)c(Cl)cc32)CC1	2.4238	2.43927	1.54243	2.19746	1.4301	1.72048	1.60869	2.44369	8.01718	29.1	Outside DOA
C41	C=CC(=O)N1CCN(c2nc(=O)n(-c3ccccc3C(C)CO)c3cc(-c4c5cn[nH]c5ccc4C)c(Cl)cc32)CC1	2.16897	0.397826	1.05355	1.63587	0.843866	1.4264	1.65195	0.0226121	7.19688	19.12	Outside DOA
C42	C=CC(=O)N1CCN(c2nc(=O)n(-c3ccccc3C(C)CCC)c3cc(-c4c5cn[nH]c5ccc4C)c(Cl)cc32)CC1	2.69303	2.08659	1.40419	1.96699	0.831717	1.60361	0.749358	1.8804	7.18212	27.19	Outside DOA
C43	C=CC(=O)N1CCN(c2nc(=O)n(-c3ccccc3C)c3cc(-c4c5cn[nH]c5ccc4C)c(Cl)cc32)CC1	0.482501	0.522248	-0.0270952	-0.673226	0.0230496	-0.529429	-0.90672	0.119981	6.50801	7.8	Within DOA
C44	C=C(Br)C(=O)N1CCN(c2nc(=O)n(-c3ccccc3C(C)C)c3cc(-c4c5cn[nH]c5ccc4C)c(Cl)cc32)CC1	2.20562	0.267138	2.15973	0.481504	1.1816	-0.377637	2.21462	0.251684	8.64051	43.94	Outside DOA
C45	C=CC(=O)N1CCN(c2nc(=O)n(-c3ccccc3C(C)CC)c3cc(-c4c5cn[nH]c5ccc4C)c(Cl)cc32)CC1	2.06075	1.98611	1.15878	1.98869	1.38151	1.10971	1.43358	2.10196	7.83419	21.23	Outside DOA
C46	Cc1ccc2[nH]ncc2c1-c1cc2c(cc1Cl)c(N1CCN(C(=O)C=O)CC1)nc(=O)n2-c1ccccc1C(C)C	-0.636615	0.490807	1.01466	1.24093	-0.719794	-0.135952	0.721547	0.736651	7.91726	7.16	Within DOA
C47	C=CC(=O)N1CCN(c2nc(=O)n(-c3ccccc3C(C)C)c3cc(-c4c5cc[nH]c5ccc4Br)c(Cl)cc32)CC1	1.31017	0.443254	3.49448	-0.117468	0.617898	2.40649	1.74388	1.08535	8.4205	83.48	Outside DOA
C48	C=CC(=O)N1CCN(c2nc(=O)n(-c3ccccc3C(CC)CC)c3cc(-c4c5cn[nH]c5ccc4C)c(Cl)cc32)CC1	2.48208	1.58263	1.52401	2.97512	1.27062	0.469416	1.65478	2.22267	7.7614	25.28	Outside DOA
C49	Cc1ccc2[nH]ncc2c1-c1cc2c(cc1Cl)c(N1CCN(C(=O)NC=O)CC1)nc(=O)n2-c1ccccc1C(C)C	-1.44105	1.49715	1.36553	2.17631	-2.05815	0.315056	0.43004	2.00486	8.10326	19.67	Outside DOA
C50	Cc1ccc2[nH]ncc2c1-c1cc2c(cc1Cl)c(N1CCN(C(=O)C(=O)O)CC1)nc(=O)n2-c1ccccc1C(C)C	-1.81186	0.182661	1.44443	1.9586	-2.77228	0.658192	1.08542	0.412356	7.98706	21.15	Outside DOA
C51	C=CC(=O)N1CCN(c2nc(=O)n(-c3ccccc3CC(C)CO)c3cc(-c4c5cn[nH]c5ccc4C)c(Cl)cc32)CC1	1.08808	0.475478	1.39605	3.65833	-1.25544	0.822568	2.11032	0.996033	7.38035	23.99	Outside DOA
C52	C=CC(=O)N1CCN(c2nc(=O)n(-c3ccccc3C(C)CCC)c3cc(-c4c5cn[nH]c5ccc4C)c(Cl)cc32)CC1	2.20469	2.60307	1.54899	2.37414	1.56528	0.660247	1.88397	2.93322	8.56654	28.48	Outside DOA
C53	C=CC(=O)N1CCN(c2nc(=O)n(-c3ccccc3OC)c3cc(-c4c5cn[nH]c5ccc4C)c(Cl)cc32)CC1	-0.0205395	-0.662559	0.534477	0.76777	0.467916	0.623519	-0.50886	-0.529681	6.43812	8.58	Within DOA
C54	C=CC(=O)N1CCN(c2nc(=O)n(-c3ccccc3C(CC)CCC)c3cc(-c4c5cn[nH]c5ccc4C)c(Cl)cc32)CC1	2.79285	3.58581	1.93083	2.38399	1.5041	2.09803	1.88191	3.41953	8.60807	43.46	Outside DOA
C55	C=CC(=O)N1CCN(c2nc(=O)n(-c3ccccc3C(C)C)c3cc(-c4c5cn[nH]c5ccc4C)c(C)cc32)CC1	1.3654	0.727343	-0.229433	0.660193	0.136144	-0.911861	1.31151	0.501678	7.18343	10.67	Within DOA
C56	C=CC(=O)N1CCN(c2nc(=O)n(-c3ccccc3C(C)C)c3cc(-c4c5cn[nH]c5ccc4C#N)c(Cl)cc32)CC1	1.80028	1.03527	1.0644	2.15078	1.05062	0.837722	0.866012	1.50514	7.10903	15.89	Outside DOA
