# Supplementary material for: QSAR-guided discovery of novel KRAS inhibitors for lung cancer therapy
Source: Front Bioinform. 2025 Nov 17;5:1663846. doi: 10.3389/fbinf.2025.1663846 (PMC12665777; doi:10.3389/fbinf.2025.1663846)
Supplement: Supplementary file 5 [file Table1.xlsx]

## Sheet: Sheet1
Structure [idcode]	Molecule Name	Assay Index	MolRegNo	m	Value	Unit	Type	pValue	Ligand Efficiency	Binding Efficiency	Surface Efficiency	Assay Category	Assay Organism	Target ID	Target Name	Target Organism	Target Description	Sequence Accession	Reference	Pubmed ID	DOI
eghRDL@CHdioM`HcbPldLbbbTTVTTTVlJVTs@`QTVPttAD@DPPUUL`PDAA@ !B@e^@_guW@m\BROsW@Gz}UxA~oTb}UpIW?E\BRC}~@d`BU}}~OU^}RKwWoXc__c?~_T`?_kuHo]\?_`	2292415	1272577	2292415	=	939	nM	IC50	6.03	0.27	13.99	8.66		Homo sapiens	105451	GTPase KRas	Homo sapiens	Target is a single protein chain	P01116	J Med Chem 63 (1), 52-65 (2020)	31820981	10.1021/acs.jmedchem.9b01180
el^RDD@@hlkk@PHcRPrJJIQIQQJXsPqII[ZYbQqHKIZxyzB@@b@`jB`bY@`BCB` !B_c?WoXb}uwq~owx?o`@woPb}bCtH@m_|_c?W_G{_oc~H?C\}BKwWo_x@bKu~O}_|RGrH_M^}u{tHOS_|bGs~@@b}bGp	2367795	1272577	2367795	=	20100	nM	IC50	4.7	0.18	9.61	6.75		Homo sapiens	105451	GTPase KRas	Homo sapiens	Target is a single protein chain	P01116	J Med Chem 63 (1), 52-65 (2020)	31820981	10.1021/acs.jmedchem.9b01180
ebQRDD@@hlgkHPHcRPrJJIQIQQJXsPqIQKGSLRNIAYKOW_PP@DPDEPTQDrA@DFE@ !B_c?WoXb}uwq~owx?o`@woPb}bCtH@m_|_c?W_Gx?oc~H?C\}BKwWo_x@bKu~O}_|RGrH_M^}bKwWoP`}M?rH_Ox@BKvH_@	2383795	1272577	2383795	=	5710	nM	IC50	5.24	0.2	10.42	7.54		Homo sapiens	105451	GTPase KRas	Homo sapiens	Target is a single protein chain	P01116	J Med Chem 63 (1), 52-65 (2020)	31820981	10.1021/acs.jmedchem.9b01180
ebQRDL@@hlgkHPHcRPvbLbbbTRTTRfLtLRTRNtsDcbPVRsuwtD@ADAATEPQL`PAAaP@ !B_c?WoXb}uwq~owx?o`@woPb}bCtH@m_|_c?W_Gx?oc~H?C\}BKwWo_x@bKu~O}_|RGrH_Hb}u{wWoP`}M?rH_Ox@BKvH_@	2386325	1272577	2386325	=	3520	nM	IC50	5.45	0.21	10.42	7.84		Homo sapiens	105451	GTPase KRas	Homo sapiens	Target is a single protein chain	P01116	J Med Chem 63 (1), 52-65 (2020)	31820981	10.1021/acs.jmedchem.9b01180
ejYRDD@@hlgkDPHcRPrJJIQIQQJXsPqIQKKFYbQqHKIYz{zB@@b@`jBbHidB@HLJ@ !B_c?WoXb}uwq~owx?o`@woPb}bCtH@m_|_c?W_Gx?oc~H?C\}BKwWo_x@bKu~O}_|RGrH_M^}bKwWoP`}M?rH?Ha|?`@HoXa|	2386744	1272577	2386744	=	903	nM	IC50	6.04	0.22	11.69	8.69		Homo sapiens	105451	GTPase KRas	Homo sapiens	Target is a single protein chain	P01116	J Med Chem 63 (1), 52-65 (2020)	31820981	10.1021/acs.jmedchem.9b01180
ejYRLD@@hlgkMdPHcRPrJJIQIQQJXsPqIQKKFYbQqHKIYzxFB@@b@`jBhJIdB@HLJ@ !B_c?WoXb}uwq~owx?o`@woPb}bCtH@m_|_c?W_Gx?oc~H?C\}BKwWo_x@bKu~O}_|RGrH_Hb}u{wWoP`}bOpw?Ha|?`@HoXa|	2373072	1272577	2373072	=	9150	nM	IC50	5.04	0.19	9.71	6.39		Homo sapiens	105451	GTPase KRas	Homo sapiens	Target is a single protein chain	P01116	J Med Chem 63 (1), 52-65 (2020)	31820981	10.1021/acs.jmedchem.9b01180
ef]RDD@@hlgkLPHcRPrJJIQIQQJXsPqIQKJZsLRNIAYKOW_@ppP@DPDEPTQESHDPDFE@ !B_c?WOXb}u?q~owx?o`@woPa}bKtH?M]|_c?W?G{_oc~H?C^}BCwWO_x@bKu~O}_|ROrH_M^}bGwWOP`}M?p@_osWbGs~@@`}bGp	2424057	1272577	2424057	=	1550	nM	IC50	5.81	0.21	10.98	8.35		Homo sapiens	105451	GTPase KRas	Homo sapiens	Target is a single protein chain	P01116	J Med Chem 63 (1), 52-65 (2020)	31820981	10.1021/acs.jmedchem.9b01180
efURDD@@hlgkLPHcRPrJJIQIQQJXsPqIQKJZsLRNIAYKOW_PP@DPDEPTQESHD@PXT@ !B_c?WOXb}u?q~owx?o`@woPa}bKtH?M]|_c?W?Gx?oc~H?C^}BCwWO_x@bKu~O}_|ROrH_M^}bKwWOP`}M?rH_Gx?bGs~@@`}bGp	2367818	1272577	2367818	=	683	nM	IC50	6.17	0.22	11.61	8.86		Homo sapiens	105451	GTPase KRas	Homo sapiens	Target is a single protein chain	P01116	J Med Chem 63 (1), 52-65 (2020)	31820981	10.1021/acs.jmedchem.9b01180
en]RLD@O@hokNbPHcRPrJJIQIQQJXsSJIZIYSVYbQqHKK[yxFB@BbIbjPhbJfPh@`ph@ !B_c|wOXb}u?q~owx?o`@woPa}bKtH?M]|_c?W?Gx?oc~H?C^}BCwWO_x@bKtHOWx?u?qH?Ha|u{vHo]\}BCtw?Ha|_c~H_Ox@BCvH_@	2389067	1272577	2389067	=	101	nM	IC50	7	0.24	12.79	8.89		Homo sapiens	105451	GTPase KRas	Homo sapiens	Target is a single protein chain	P01116	J Med Chem 63 (1), 52-65 (2020)	31820981	10.1021/acs.jmedchem.9b01180
eaSZLD@BM@h`WNjPH`rPrJJIJIJJJJZqJZKQHjZsL\^EAIG@ PpD@UDMQREQDULaQAUP@@ !B_c?WOXb}_k?W?Gx?BGv~@C^}bKu~Opc|uwrHO]_|oc~H?@`}ustwoXb}?`A~Ou_|_c~H_Gx?ROsWO[x@usw~@Ox?UwrHOXa|?`@HOXa|	2357666	1272577	2357666	=	51	nM	IC50	7.29	0.25	12.97	7.96		Homo sapiens	105451	GTPase KRas	Homo sapiens	Target is a single protein chain	P01116	J Med Chem 63 (1), 52-65 (2020)	31820981	10.1021/acs.jmedchem.9b01180
ea[ZLD@BM@h`WNjPH`rPrJJIJIJJJJZqJZKQHjZsL\^EAIG@ PhxpD@UDMQREQDULaQPUT@@ !B_c?WOXb}_k?W?Gx?BGv~@C^}bKu~wpc|uwq~O}_|oc~H?@`}ustwoXb}?`BHOWx?u?rH_Gx?ROsWoXa}usw~@C_|@O{|mxa|?`@HOXa|	2420093	1272577	2420093	=	225	nM	IC50	6.65	0.23	11.87	7.26		Homo sapiens	105451	GTPase KRas	Homo sapiens	Target is a single protein chain	P01116	J Med Chem 63 (1), 52-65 (2020)	31820981	10.1021/acs.jmedchem.9b01180
ei[ZLD@BM@h`WNfPH`rPrJJIJIJJJJZqJZKQHjSNYccphIHxGzF@`BhajJPjHbjYBbBj`@ !B_c?WOXb}_k?W?Gx?BGv~@C^}bKu~wpc|uwq~O}_|oc~H?@`}ustwoXb}?`BHOWx?u?rH_Gx?ROsWoXa}usw~@C_|b@K~Ox`}bGs~@@`}bGp	2374422	1272577	2374422	=	117	nM	IC50	6.93	0.23	12.03	7.57		Homo sapiens	105451	GTPase KRas	Homo sapiens	Target is a single protein chain	P01116	J Med Chem 63 (1), 52-65 (2020)	31820981	10.1021/acs.jmedchem.9b01180
ei[ZLD@BM@hhWNfPH`rPrJJIJIJJJJZqJZKQQEPvYccphIHzGyF@`BhajJPjHhjYBbBj`@ !B_c?WOXb}_k?W?Gx?BGv~@C^}bKu~Opc|uwq~O}_|oc~H?@`}ustwoXb}?`BHOWx?u?rH_Gx?ROsWoXa}usu~@Ox@M?rH@ox?bGs~@@`}bGp	2359146	1272577	2359146	=	25	nM	IC50	7.6	0.25	13.2	8.3		Homo sapiens	105451	GTPase KRas	Homo sapiens	Target is a single protein chain	P01116	J Med Chem 63 (1), 52-65 (2020)	31820981	10.1021/acs.jmedchem.9b01180
eaSZLD@BM@hhWNjPH`rPrJJIJIJJJJZqJZKQQEDsL\^EAIGP HpD@UDMQREQEELaQAUP@@ !B_c?WOXb}_k?W?Gx?BGv~@C^}bKu~wpc|uwq~O}_|oc~H?@`}ustwoXb}?`BHOWx?u?rH_Gx?ROsWoXa}usu~@Ox@M?rH@ha|?`@HOXa|	2371241	1272577	2371241	=	127	nM	IC50	6.9	0.24	12.27	7.53		Homo sapiens	105451	GTPase KRas	Homo sapiens	Target is a single protein chain	P01116	J Med Chem 63 (1), 52-65 (2020)	31820981	10.1021/acs.jmedchem.9b01180
eaSVLD@BM@ha`WNjPH`rPrJJIJIJJJJZqJZKJHzJsL\^EAIG@oPpD@UDMQREPTULaQAUP@@ !B_c?WOXb}_k?W?Gx?BGv~@C^}bKu~wpc|uwq~O}_|oc~H?@`}ustwoXb}?`BHO]_|_c~H_Gx?ROsWO]^}bGw~@Gz?b@K~Oxa|?`@HOXa|	2374527	1272577	2374527	=	83	nM	IC50	7.08	0.24	12.58	6.78		Homo sapiens	105451	GTPase KRas	Homo sapiens	Target is a single protein chain	P01116	J Med Chem 63 (1), 52-65 (2020)	31820981	10.1021/acs.jmedchem.9b01180
en]^LD@BM@hak`WNbPH`rPrJJIJIJJJJZqJZKQJsFYccphIHxF{z@`BhajJYjjjfPi`jh@@ !B_c?WOXb}_k?W?Gx?BGv~@C^}bKu~wpc|uwq~O}_|oc~H?@`}ustwoXb}?`BHOSE_cuJH_Gx?ROr_FX`}r}o~@Da|oc~H_Ox@BCvH_@	2399361	1272577	2399361	=	164	nM	IC50	6.79	0.24	12.29	6.2		Homo sapiens	105451	GTPase KRas	Homo sapiens	Target is a single protein chain	P01116	J Med Chem 63 (1), 52-65 (2020)	31820981	10.1021/acs.jmedchem.9b01180
en]VLL@BM@hg`WNbPH`rPFBLbbbRbRbbbflRfbrb\QfXx|JBRNAn^`H@jHZbfZjjidJXJj@@ !B_c?WOXb}_k?W?Gx?BGv~@C^}bKu~Opc|uwq~O}_|oc~H?@`}ustwoXb}?`BHOX}RLU~H_Gx?ROsKvy|YbCw~@Da|oc~H_Ox@BCvH_@	2443710	1272577	2443710	=	81	nM	IC50	7.09	0.25	12.46	6.79		Homo sapiens	105451	GTPase KRas	Homo sapiens	Target is a single protein chain	P01116	J Med Chem 63 (1), 52-65 (2020)	31820981	10.1021/acs.jmedchem.9b01180
eaS^LD@BM@hakhWNjPH`rPrJJIJIJJJJZqJZKQQVDsL\^EAIGPw_PD@UDMQSMUUULaSAUP@@ !B_c?WOXb}_k?W?Gx?BGv~@C^}bKu~Opc|uwq~O}_|oc~H?@`}ustwoXb}?`BHOSE_cuJH_Gx?ROr_FX`}r}oipOx@RGr~Oxa|?`@HOXa|	2387590	1272577	2387590	=	53	nM	IC50	7.28	0.25	12.85	6.65		Homo sapiens	105451	GTPase KRas	Homo sapiens	Target is a single protein chain	P01116	J Med Chem 63 (1), 52-65 (2020)	31820981	10.1021/acs.jmedchem.9b01180
en]ZLD@BM@hhWNbPH`rPrJJIJIJJJJZqJZKQQFzYccphIHzGyF@`BhajJPjHhfPh`jh@@ !B_c?WOXb}_k?W?Gx?BGv~@C^}bKu~wpc|uwq~O}_|oc~H?@`}ustwoXb}?`A~Owx?U?rH_Gx?ROsWOTb}usv~@Ox@u?rH_Ox@BCvH_@	2365954	1272577	2365954	=	306	nM	IC50	6.51	0.23	11.89	7.11		Homo sapiens	105451	GTPase KRas	Homo sapiens	Target is a single protein chain	P01116	J Med Chem 63 (1), 52-65 (2020)	31820981	10.1021/acs.jmedchem.9b01180
ei[ZLD@BM@hhWNfPH`rPrJJIJIJJJJZqJZKQQEYVYccphIHzGyF@`BhajJPjHhjYBbBj`@ !B_c?WOXb}_k?W?Gx?BGv~@C^}bKu~Opc|uwqWO]_|oc~H?@`}ustwoXb}?`A~Owx?U?rH_Gx?ROsWOTb}usv~@Ox@u?q~Ou]|bGs~@@`}bGp	2425374	1272577	2425374	=	68	nM	IC50	7.17	0.24	12.44	7.83		Homo sapiens	105451	GTPase KRas	Homo sapiens	Target is a single protein chain	P01116	J Med Chem 63 (1), 52-65 (2020)	31820981	10.1021/acs.jmedchem.9b01180
emX~LD@BM@hkohWNaPH`rPrJJIJIJJJJZqJZKQQESQ^YccphIHzGyGDfef@`BhajJPjHhjidJJ`jh@@ !B_c?WOXb}_k?W?Gx?BGv~@C^}bKu~wpc|uwqWO]_|oc~H?@`}ustwoXb}?`A~Owx?U?rH_Gx?ROsWOTb}usv~@Ox@u?r@?`KWOXa|RHa|?`@HOXa|	2458708	1272577	2458708	=	34	nM	IC50	7.47	0.24	12.4	6.36		Homo sapiens	105451	GTPase KRas	Homo sapiens	Target is a single protein chain	P01116	J Med Chem 63 (1), 52-65 (2020)	31820981	10.1021/acs.jmedchem.9b01180
em_^LD@BM@hkohWNaPH`rPrJJIJIJJJJZqJZKQQESQ^YccphIHzGyF@`BhajJPjHhjidJHJj@@ !B_c?WOXb}_k?W?Gx?BGv~@C^}bKu~wpc|uwqWO]_|oc~H?@`}ustwoXb}?`A~Ou_|_c~H_Gx?ROsWOU]|usv~w?x@?c?WO[x@bCuWoXa|?`@HOXa|	2341851	1272577	2341851	=	21	nM	IC50	7.68	0.24	12.67	6.54		Homo sapiens	105451	GTPase KRas	Homo sapiens	Target is a single protein chain	P01116	J Med Chem 63 (1), 52-65 (2020)	31820981	10.1021/acs.jmedchem.9b01180
eghRDL@CHdioM`HcbPldLbbbTTVTTTVlJVTs@`QTVPttAD@DPPUUL`PDAA@ !B@e^@_guW@m\BROsW@Gz}UxA~oTb}UpIW?E\BRC}~@d`BU}}~OU^}RKwWoXc__c?~_T`?_kuHo]\?_`	2292415	1272578	2292415	=	831	nM	IC50	6.08	0.28	14.11	8.74		Homo sapiens	105451	GTPase KRas	Homo sapiens	Target is a single protein chain	P01116	J Med Chem 63 (1), 52-65 (2020)	31820981	10.1021/acs.jmedchem.9b01180
el^RDD@@hlkk@PHcRPrJJIQIQQJXsPqII[ZYbQqHKIZxyzB@@b@`jB`bY@`BCB` !B_c?WoXb}uwq~owx?o`@woPb}bCtH@m_|_c?W_G{_oc~H?C\}BKwWo_x@bKu~O}_|RGrH_M^}u{tHOS_|bGs~@@b}bGp	2367795	1272578	2367795	=	58000	nM	IC50	4.24	0.17	8.66	6.09		Homo sapiens	105451	GTPase KRas	Homo sapiens	Target is a single protein chain	P01116	J Med Chem 63 (1), 52-65 (2020)	31820981	10.1021/acs.jmedchem.9b01180
ebQRDD@@hlgkHPHcRPrJJIQIQQJXsPqIQKGSLRNIAYKOW_PP@DPDEPTQDrA@DFE@ !B_c?WoXb}uwq~owx?o`@woPb}bCtH@m_|_c?W_Gx?oc~H?C\}BKwWo_x@bKu~O}_|RGrH_M^}bKwWoP`}M?rH_Ox@BKvH_@	2383795	1272578	2383795	=	3330	nM	IC50	5.48	0.21	10.89	7.87		Homo sapiens	105451	GTPase KRas	Homo sapiens	Target is a single protein chain	P01116	J Med Chem 63 (1), 52-65 (2020)	31820981	10.1021/acs.jmedchem.9b01180
ebQRDL@@hlgkHPHcRPvbLbbbTRTTRfLtLRTRNtsDcbPVRsuwtD@ADAATEPQL`PAAaP@ !B_c?WoXb}uwq~owx?o`@woPb}bCtH@m_|_c?W_Gx?oc~H?C\}BKwWo_x@bKu~O}_|RGrH_Hb}u{wWoP`}M?rH_Ox@BKvH_@	2386325	1272578	2386325	=	3530	nM	IC50	5.45	0.21	10.42	7.84		Homo sapiens	105451	GTPase KRas	Homo sapiens	Target is a single protein chain	P01116	J Med Chem 63 (1), 52-65 (2020)	31820981	10.1021/acs.jmedchem.9b01180
ejYRDD@@hlgkDPHcRPrJJIQIQQJXsPqIQKKFYbQqHKIYz{zB@@b@`jBbHidB@HLJ@ !B_c?WoXb}uwq~owx?o`@woPb}bCtH@m_|_c?W_Gx?oc~H?C\}BKwWo_x@bKu~O}_|RGrH_M^}bKwWoP`}M?rH?Ha|?`@HoXa|	2386744	1272578	2386744	=	2580	nM	IC50	5.59	0.21	10.81	8.03		Homo sapiens	105451	GTPase KRas	Homo sapiens	Target is a single protein chain	P01116	J Med Chem 63 (1), 52-65 (2020)	31820981	10.1021/acs.jmedchem.9b01180
ejYRLD@@hlgkMdPHcRPrJJIQIQQJXsPqIQKKFYbQqHKIYzxFB@@b@`jBhJIdB@HLJ@ !B_c?WoXb}uwq~owx?o`@woPb}bCtH@m_|_c?W_Gx?oc~H?C\}BKwWo_x@bKu~O}_|RGrH_Hb}u{wWoP`}bOpw?Ha|?`@HoXa|	2373072	1272578	2373072	=	8050	nM	IC50	5.09	0.19	9.82	6.47		Homo sapiens	105451	GTPase KRas	Homo sapiens	Target is a single protein chain	P01116	J Med Chem 63 (1), 52-65 (2020)	31820981	10.1021/acs.jmedchem.9b01180
ef]RDD@@hlgkLPHcRPrJJIQIQQJXsPqIQKJZsLRNIAYKOW_@ppP@DPDEPTQESHDPDFE@ !B_c?WOXb}u?q~owx?o`@woPa}bKtH?M]|_c?W?G{_oc~H?C^}BCwWO_x@bKu~O}_|ROrH_M^}bGwWOP`}M?p@_osWbGs~@@`}bGp	2424057	1272578	2424057	=	7150	nM	IC50	5.15	0.18	9.73	7.4		Homo sapiens	105451	GTPase KRas	Homo sapiens	Target is a single protein chain	P01116	J Med Chem 63 (1), 52-65 (2020)	31820981	10.1021/acs.jmedchem.9b01180
efURDD@@hlgkLPHcRPrJJIQIQQJXsPqIQKJZsLRNIAYKOW_PP@DPDEPTQESHD@PXT@ !B_c?WOXb}u?q~owx?o`@woPa}bKtH?M]|_c?W?Gx?oc~H?C^}BCwWO_x@bKu~O}_|ROrH_M^}bKwWOP`}M?rH_Gx?bGs~@@`}bGp	2367818	1272578	2367818	=	1800	nM	IC50	5.75	0.21	10.82	8.26		Homo sapiens	105451	GTPase KRas	Homo sapiens	Target is a single protein chain	P01116	J Med Chem 63 (1), 52-65 (2020)	31820981	10.1021/acs.jmedchem.9b01180
en]RLD@O@hokNbPHcRPrJJIQIQQJXsSJIZIYSVYbQqHKK[yxFB@BbIbjPhbJfPh@`ph@ !B_c|wOXb}u?q~owx?o`@woPa}bKtH?M]|_c?W?Gx?oc~H?C^}BCwWO_x@bKtHOWx?u?qH?Ha|u{vHo]\}BCtw?Ha|_c~H_Ox@BCvH_@	2389067	1272578	2389067	=	335	nM	IC50	6.47	0.23	11.84	8.23		Homo sapiens	105451	GTPase KRas	Homo sapiens	Target is a single protein chain	P01116	J Med Chem 63 (1), 52-65 (2020)	31820981	10.1021/acs.jmedchem.9b01180
en]RLD@O@hokNbPHcRPrJJIQIQQJXsSJIZIYSVYbQqHKK[yxFB@BbIbjPhbJfPh@`ph@ !B_c|wOXb}u?q~owx?o`@woPa}bKtH?M]|_c?W?Gx?oc~H?C^}BCwWO_x@bKtHOWx?u?qH?Ha|u{vHo]\}BCtw?Ha|_c~H_Ox@BCvH_@	2389067	1272578	2389067	=	130	nM	IC50	6.89	0.24	12.59	8.75		Homo sapiens	105451	GTPase KRas	Homo sapiens	Target is a single protein chain	P01116	J Med Chem 63 (1), 52-65 (2020)	31820981	10.1021/acs.jmedchem.9b01180
eiWVDH@O@hlbhYfPHcHhheDeEDhleMJheheeMYfIKD`jlbkhPTXH@HbfIjdJHbidJ`BCB` !B_c?WOXb}u?q~owx?ohAWoPa}bKuW?H`BU?pYGwx?oc~H?C^}vto_tP`}usw~@Hb}BCu~O}_|ROrH_M^}bKwWOP`}M?rH_Gx?bGs~@@`}bGp	2363810	1272578	2363810	=	8	nM	IC50	8.1	0.27	14.28	9.29		Homo sapiens	105451	GTPase KRas	Homo sapiens	Target is a single protein chain	P01116	J Med Chem 63 (1), 52-65 (2020)	31820981	10.1021/acs.jmedchem.9b01180
efURDD@GO@gflPHcRPrJJIQIQISZZYQKQKJZsLRVQ^IKOW_PP@TDqUHTQESHT@@@ !B_c?WOXb}u?q~owx?M{v~@@a}bKu~O}_|uwq~w{x?bOq~@@`}usw~@Hb}BCu~O}_|ROrH_M^}bKwWOP`}M?rH_Gx?bGs~@@`}bGp	2376647	1272578	2376647	=	80	nM	IC50	7.1	0.26	13.36	12.14		Homo sapiens	105451	GTPase KRas	Homo sapiens	Target is a single protein chain	P01116	J Med Chem 63 (1), 52-65 (2020)	31820981	10.1021/acs.jmedchem.9b01180
en]RDD@GO@ofbPHcRPrJJIQIQISZZYQQZIESVYbRrKqK[yxFB@B`fJiBhbJfPh`Jh@@ !B_c?WOXb}u?q~owx?M{v~@@a}bKu~O}_|uwq~O{x?bOq~@@`}usvHo_x@BCu~O}_|bGq~Otc|u{vHo]\}?`@w?Ha|_c~H_Ox@BCvH_@	2372560	1272578	2372560	=	47	nM	IC50	7.33	0.26	13.44	12.54		Homo sapiens	105451	GTPase KRas	Homo sapiens	Target is a single protein chain	P01116	J Med Chem 63 (1), 52-65 (2020)	31820981	10.1021/acs.jmedchem.9b01180
en]RDD@GO@ofbPHcRHrJJIQIQISZZYQQZIESVYbRrKqK[yxFB@B`fJiBhbJfPh`Jh@@ !B_c?WOXb}u?q~owx?M{v~@@a}bKu~O}_|uwq~w{x?bOq~@@`}usvHo_x@BCu~O}_|bGq~Otc|u{vHo]\}?`@w?Ha|_c~H_Ox@BCvH_@	2361654	1272578	2361654	=	220	nM	IC50	6.66	0.23	11.86	11.39		Homo sapiens	105451	GTPase KRas	Homo sapiens	Target is a single protein chain	P01116	J Med Chem 63 (1), 52-65 (2020)	31820981	10.1021/acs.jmedchem.9b01180
eeWRDB@GO@dYnPHaJPrdBiCHhheDeDeDiMMFhhmDbikLqIYEyT|cCcA@ADSEUTaTQESHTP]T@@ !B_c?WOXb}u?q~owx?M{v~@@a}bKwW?Gx?uwq~O{x?bOq~@Hb}usv~wp`}usvHo_x@BCu~O}_|bGq~Otc|u{vHo]\}?`@w?Ha|_c~H_Ox@BCvH_@	2345352	1272578	2345352	=	442	nM	IC50	6.36	0.21	10.68	10.87		Homo sapiens	105451	GTPase KRas	Homo sapiens	Target is a single protein chain	P01116	J Med Chem 63 (1), 52-65 (2020)	31820981	10.1021/acs.jmedchem.9b01180
eaSRLD@O@h`[NjPHcRPrJJIQIQQJXsSJJKQHjZsLRNIAYG@ PpP@TQLUREQDULaQAUP@@ !B_c?WOXb}u?q~owx?o`@woPa}bKvH@m]|_c?W?G{_oc~H?C^}BCwWOXb}?`@HOWx?u?rH_Gx?ROsWoXb}usw~@C_|bGq~Oxa|?`@HOXa|	2356819	1272578	2356819	=	28	nM	IC50	7.55	0.26	13.46	9.6		Homo sapiens	105451	GTPase KRas	Homo sapiens	Target is a single protein chain	P01116	J Med Chem 63 (1), 52-65 (2020)	31820981	10.1021/acs.jmedchem.9b01180
en]ZLD@BM@hogNbPH`rPrJJIJIJJJJZqJYZIYSVYccphIK[yxF@`BhajJPhbJfPh@`HH@ !B_c?WOXb}_k?W?Gz?BGv~@C^}bKu~Ox`Buwq~O}_|oc~H?@`}ustwo_x@bKtHOWx?u?qH?Ha|u{vHo]\}BCtw?Ha|_c~H_Ox@BCvH_@	2346791	1272578	2346791	=	69	nM	IC50	7.16	0.25	13.07	7.82		Homo sapiens	105451	GTPase KRas	Homo sapiens	Target is a single protein chain	P01116	J Med Chem 63 (1), 52-65 (2020)	31820981	10.1021/acs.jmedchem.9b01180
eaSZLD@BM@h`WNjPH`rPrJJIJIJJJJZqJZKQHjZsL\^EAIG@ PpD@UDMQREQDULaQAUP@@ !B_c?WOXb}_k?W?Gx?BGv~@C^}bKu~Opc|uwrHO]_|oc~H?@`}ustwoXb}?`A~Ou_|_c~H_Gx?ROsWO[x@usw~@Ox?UwrHOXa|?`@HOXa|	2357666	1272578	2357666	=	44	nM	IC50	7.36	0.25	13.09	8.03		Homo sapiens	105451	GTPase KRas	Homo sapiens	Target is a single protein chain	P01116	J Med Chem 63 (1), 52-65 (2020)	31820981	10.1021/acs.jmedchem.9b01180
en]ZDD@BMO@ofbPH`rPrJJIJIJIQSFISQZIESVYcasKrK[yxF@`BhFhiBhbJfPh`Jh@@ !B_c?WOXb}_k?W?Gx?BGtwo[x@bKu~Owx?u?sW_Kx?bOpHO]\}_`BHo_x@BCu~O}_|bGq~Otc|u{vHo]\}?`@w?Ha|_c~H_Ox@BCvH_@	2357528	1272578	2357528	=	66	nM	IC50	7.18	0.25	13.15	10.07		Homo sapiens	105451	GTPase KRas	Homo sapiens	Target is a single protein chain	P01116	J Med Chem 63 (1), 52-65 (2020)	31820981	10.1021/acs.jmedchem.9b01180
en]ZDD@BMO@ofbPH`rHrJJIJIJIQSFISQZIESVYcasKrK[yxF@`BhFhiBhbJfPh`Jh@@ !B_c?WOXb}_k?W?Gx?BGtwo[x@bKu~wwx?u?sW_Kx?bOpHO]\}_`BHo_x@BCu~O}_|bGq~Otc|u{vHo]\}?`@w?Ha|_c~H_Ox@BCvH_@	2462203	1272578	2462203	=	56	nM	IC50	7.25	0.25	12.89	10.17		Homo sapiens	105451	GTPase KRas	Homo sapiens	Target is a single protein chain	P01116	J Med Chem 63 (1), 52-65 (2020)	31820981	10.1021/acs.jmedchem.9b01180
en]ZLH@BMO@ocFbPHcHhhdhdheELXeMEhdUMYfNGLoHmog`XB@J`ZbdJbHjYBb@j`@ !B_c?WOXb}_k?W?Gx?BGtwo[x@bKu~wwx?u?sW_Kx?bOpHO]\}_`BHo_x@BCu~O}_|bGq~Otc|u{vHo]\}?`@w?Ha|_c~H_Ox@BCvH_@	2357050	1272578	2357050	=	146	nM	IC50	6.84	0.24	12.56	7.47		Homo sapiens	105451	GTPase KRas	Homo sapiens	Target is a single protein chain	P01116	J Med Chem 63 (1), 52-65 (2020)	31820981	10.1021/acs.jmedchem.9b01180
ea[ZLD@BM@h`WNjPH`rPrJJIJIJJJJZqJZKQHjZsL\^EAIG@ PhxpD@UDMQREQDULaQPUT@@ !B_c?WOXb}_k?W?Gx?BGv~@C^}bKu~wpc|uwq~O}_|oc~H?@`}ustwoXb}?`BHOWx?u?rH_Gx?ROsWoXa}usw~@C_|@O{|mxa|?`@HOXa|	2420093	1272578	2420093	=	109	nM	IC50	6.96	0.24	12.43	7.6		Homo sapiens	105451	GTPase KRas	Homo sapiens	Target is a single protein chain	P01116	J Med Chem 63 (1), 52-65 (2020)	31820981	10.1021/acs.jmedchem.9b01180
ei[ZLD@BM@h`WNfPH`rPrJJIJIJJJJZqJZKQHjSNYccphIHxGzF@`BhajJPjHbjYBbBj`@ !B_c?WOXb}_k?W?Gx?BGv~@C^}bKu~wpc|uwq~O}_|oc~H?@`}ustwoXb}?`BHOWx?u?rH_Gx?ROsWoXa}usw~@C_|b@K~Ox`}bGs~@@`}bGp	2374422	1272578	2374422	=	51	nM	IC50	7.29	0.24	12.66	7.96		Homo sapiens	105451	GTPase KRas	Homo sapiens	Target is a single protein chain	P01116	J Med Chem 63 (1), 52-65 (2020)	31820981	10.1021/acs.jmedchem.9b01180
ei[ZLD@BM@hhWNfPH`rPrJJIJIJJJJZqJZKQQEPvYccphIHzGyF@`BhajJPjHhjYBbBj`@ !B_c?WOXb}_k?W?Gx?BGv~@C^}bKu~Opc|uwq~O}_|oc~H?@`}ustwoXb}?`BHOWx?u?rH_Gx?ROsWoXa}usu~@Ox@M?rH@ox?bGs~@@`}bGp	2359146	1272578	2359146	=	28	nM	IC50	7.55	0.25	13.11	8.25		Homo sapiens	105451	GTPase KRas	Homo sapiens	Target is a single protein chain	P01116	J Med Chem 63 (1), 52-65 (2020)	31820981	10.1021/acs.jmedchem.9b01180
eaSZLD@BM@hhWNjPH`rPrJJIJIJJJJZqJZKQQEDsL\^EAIGP HpD@UDMQREQEELaQAUP@@ !B_c?WOXb}_k?W?Gx?BGv~@C^}bKu~wpc|uwq~O}_|oc~H?@`}ustwoXb}?`BHOWx?u?rH_Gx?ROsWoXa}usu~@Ox@M?rH@ha|?`@HOXa|	2371241	1272578	2371241	=	25	nM	IC50	7.6	0.26	13.53	8.3		Homo sapiens	105451	GTPase KRas	Homo sapiens	Target is a single protein chain	P01116	J Med Chem 63 (1), 52-65 (2020)	31820981	10.1021/acs.jmedchem.9b01180
eaSVLD@BM@ha`WNjPH`rPrJJIJIJJJJZqJZKJHzJsL\^EAIG@oPpD@UDMQREPTULaQAUP@@ !B_c?WOXb}_k?W?Gx?BGv~@C^}bKu~wpc|uwq~O}_|oc~H?@`}ustwoXb}?`BHO]_|_c~H_Gx?ROsWO]^}bGw~@Gz?b@K~Oxa|?`@HOXa|	2374527	1272578	2374527	=	53	nM	IC50	7.28	0.25	12.92	6.97		Homo sapiens	105451	GTPase KRas	Homo sapiens	Target is a single protein chain	P01116	J Med Chem 63 (1), 52-65 (2020)	31820981	10.1021/acs.jmedchem.9b01180
en]^LD@BM@hak`WNbPH`rPrJJIJIJJJJZqJZKQJsFYccphIHxF{z@`BhajJYjjjfPi`jh@@ !B_c?WOXb}_k?W?Gx?BGv~@C^}bKu~wpc|uwq~O}_|oc~H?@`}ustwoXb}?`BHOSE_cuJH_Gx?ROr_FX`}r}o~@Da|oc~H_Ox@BCvH_@	2399361	1272578	2399361	=	218	nM	IC50	6.66	0.23	12.07	6.09		Homo sapiens	105451	GTPase KRas	Homo sapiens	Target is a single protein chain	P01116	J Med Chem 63 (1), 52-65 (2020)	31820981	10.1021/acs.jmedchem.9b01180
en]VLL@BM@hg`WNbPH`rPFBLbbbRbRbbbflRfbrb\QfXx|JBRNAn^`H@jHZbfZjjidJXJj@@ !B_c?WOXb}_k?W?Gx?BGv~@C^}bKu~Opc|uwq~O}_|oc~H?@`}ustwoXb}?`BHOX}RLU~H_Gx?ROsKvy|YbCw~@Da|oc~H_Ox@BCvH_@	2443710	1272578	2443710	=	63	nM	IC50	7.2	0.25	12.65	6.89		Homo sapiens	105451	GTPase KRas	Homo sapiens	Target is a single protein chain	P01116	J Med Chem 63 (1), 52-65 (2020)	31820981	10.1021/acs.jmedchem.9b01180
eaS^LD@BM@hakhWNjPH`rPrJJIJIJJJJZqJZKQQVDsL\^EAIGPw_PD@UDMQSMUUULaSAUP@@ !B_c?WOXb}_k?W?Gx?BGv~@C^}bKu~Opc|uwq~O}_|oc~H?@`}ustwoXb}?`BHOSE_cuJH_Gx?ROr_FX`}r}oipOx@RGr~Oxa|?`@HOXa|	2387590	1272578	2387590	=	127	nM	IC50	6.9	0.24	12.18	6.3		Homo sapiens	105451	GTPase KRas	Homo sapiens	Target is a single protein chain	P01116	J Med Chem 63 (1), 52-65 (2020)	31820981	10.1021/acs.jmedchem.9b01180
en]ZLD@BM@hhWNbPH`rPrJJIJIJJJJZqJZKQQFzYccphIHzGyF@`BhajJPjHhfPh`jh@@ !B_c?WOXb}_k?W?Gx?BGv~@C^}bKu~wpc|uwq~O}_|oc~H?@`}ustwoXb}?`A~Owx?U?rH_Gx?ROsWOTb}usv~@Ox@u?rH_Ox@BCvH_@	2365954	1272578	2365954	=	199	nM	IC50	6.7	0.23	12.23	7.32		Homo sapiens	105451	GTPase KRas	Homo sapiens	Target is a single protein chain	P01116	J Med Chem 63 (1), 52-65 (2020)	31820981	10.1021/acs.jmedchem.9b01180
ei[ZLD@BM@hhWNfPH`rPrJJIJIJJJJZqJZKQQEYVYccphIHzGyF@`BhajJPjHhjYBbBj`@ !B_c?WOXb}_k?W?Gx?BGv~@C^}bKu~Opc|uwqWO]_|oc~H?@`}ustwoXb}?`A~Owx?U?rH_Gx?ROsWOTb}usv~@Ox@u?q~Ou]|bGs~@@`}bGp	2425374	1272578	2425374	=	36	nM	IC50	7.44	0.25	12.92	8.13		Homo sapiens	105451	GTPase KRas	Homo sapiens	Target is a single protein chain	P01116	J Med Chem 63 (1), 52-65 (2020)	31820981	10.1021/acs.jmedchem.9b01180
emX~LD@BM@hkohWNaPH`rPrJJIJIJJJJZqJZKQQESQ^YccphIHzGyGDfef@`BhajJPjHhjidJJ`jh@@ !B_c?WOXb}_k?W?Gx?BGv~@C^}bKu~wpc|uwqWO]_|oc~H?@`}ustwoXb}?`A~Owx?U?rH_Gx?ROsWOTb}usv~@Ox@u?r@?`KWOXa|RHa|?`@HOXa|	2458708	1272578	2458708	=	36	nM	IC50	7.44	0.24	12.36	6.34		Homo sapiens	105451	GTPase KRas	Homo sapiens	Target is a single protein chain	P01116	J Med Chem 63 (1), 52-65 (2020)	31820981	10.1021/acs.jmedchem.9b01180
em_^LD@BM@hkohWNaPH`rPrJJIJIJJJJZqJZKQQESQ^YccphIHzGyF@`BhajJPjHhjidJHJj@@ !B_c?WOXb}_k?W?Gx?BGv~@C^}bKu~wpc|uwqWO]_|oc~H?@`}ustwoXb}?`A~Ou_|_c~H_Gx?ROsWOU]|usv~w?x@?c?WO[x@bCuWoXa|?`@HOXa|	2341851	1272578	2341851	=	25	nM	IC50	7.6	0.24	12.54	6.48		Homo sapiens	105451	GTPase KRas	Homo sapiens	Target is a single protein chain	P01116	J Med Chem 63 (1), 52-65 (2020)	31820981	10.1021/acs.jmedchem.9b01180
ei[VLD@BM@hkhWNfPH`rPrJJIJIJJJJZqJZKQQEPvYccphIHzGyF@`BhajJPjHhjYBbBj`@ !B_c?WOXb}_k?W?Gx?BGv~@C^}bKu~Opc|uwq~O}_|oc~H?@`}ustwoXb}?`BHOWx?U?rH_Gx?ROsWOTb}usv~@Ox@u?rH@gx?bGs~@@`}bGp	2409645	1272578	2409645	=	11	nM	IC50	7.96	0.27	13.79	7.62		Homo sapiens	105451	GTPase KRas	Homo sapiens	Target is a single protein chain	P01116	J Med Chem 63 (1), 52-65 (2020)	31820981	10.1021/acs.jmedchem.9b01180
ei[VLD@BM@hohWNfPH`rPrJJIJIJJJJZqJZKQQEPvYccphIHzGyF@`BhajJPjHhjYBbBj`@ !B_c?WOXb}_k?W?Gx?BGv~@C^}bKu~Opc|uwq~O}_|oc~H?@`}ustwoXb}?`BHOWx?U?rH_Gx?ROsWOTb}usv~@Ox@u?rH@gx?bGs~@@`}bGp	2448645	1272578	2448645	=	65	nM	IC50	7.19	0.24	12.45	6.88		Homo sapiens	105451	GTPase KRas	Homo sapiens	Target is a single protein chain	P01116	J Med Chem 63 (1), 52-65 (2020)	31820981	10.1021/acs.jmedchem.9b01180
ei[^LD@BM@hkohWNfPH`rPrJJIJIJJJJZqJZKQQEPvYccphIHzGyF@`BhajJPjHhjYBbBj`@ !B_c?WOXb}_k?W?Gx?BGv~@C^}bKu~Opc|uwq~O}_|oc~H?@`}ustwoXb}?`BHOWx?U?rH_Gx?ROsWOTb}usv~@Ox@u?rH@gx?bGs~@@`}bGp	2398292	1272578	2398292	=	38	nM	IC50	7.42	0.25	12.84	6.32		Homo sapiens	105451	GTPase KRas	Homo sapiens	Target is a single protein chain	P01116	J Med Chem 63 (1), 52-65 (2020)	31820981	10.1021/acs.jmedchem.9b01180
ei[ZLD@BM@hhWNfPI@rPrJJIJIJJJJZqJZKQQEPvYccphIHzGyF@`BhajJPjHhjYBbBj`@ !B_c?WOXb}_k?W?Gx?BGv~@C^}bKu~Opc|uwq~O}_|oc~H?@`}ustwoXb}?`BHOWx?U?rH_Gx?ROsWOTb}usv~@Ox@u?rH@gx?bGs~@@`}bGp	2359631	1272578	2359631	=	90	nM	IC50	7.05	0.23	12.59	7.7		Homo sapiens	105451	GTPase KRas	Homo sapiens	Target is a single protein chain	P01116	J Med Chem 63 (1), 52-65 (2020)	31820981	10.1021/acs.jmedchem.9b01180
ei[VLD@BM@hkhWNfPI@rPrJJIJIJJJJZqJZKQQEPvYccphIHzGyF@`BhajJPjHhjYBbBj`@ !B_c?WoXb}_c?W?Gx?bGwW_Wx@bGu~Owx?u?rH?M_|_c~H?Ha}uwu~@Hb}_`A~Owx?u?rH?Gx?bOsW_Xa}uwu~@Gx@upI~OxCQb@I~@Hb}bOp	2406188	1272578	2406188	=	68	nM	IC50	7.17	0.24	12.79	6.86		Homo sapiens	105451	GTPase KRas	Homo sapiens	Target is a single protein chain	P01116	J Med Chem 63 (1), 52-65 (2020)	31820981	10.1021/acs.jmedchem.9b01180
ei[VLD@BM@hohWNfPI@rPrJJIJIJJJJZqJZKQQEPvYccphIHzGyF@`BhajJPjHhjYBbBj`@ !B_c?WOXb}_k?W?Gx?BGv~@C^}bKu~wpc|uwq~O}_|oc~H?@`}ustwoXb}?`BHOWx?U?rH_Gx?ROsWOTb}usv~@Ox@u?rH@gx?bGs~@@`}bGp	2365050	1272578	2365050	=	142	nM	IC50	6.85	0.23	12.21	6.56		Homo sapiens	105451	GTPase KRas	Homo sapiens	Target is a single protein chain	P01116	J Med Chem 63 (1), 52-65 (2020)	31820981	10.1021/acs.jmedchem.9b01180
ei[^LD@BM@hkohWNfPI@rPrJJIJIJJJJZqJZKQQEPvYccphIHzGyF@`BhajJPjHhjYBbBj`@ !B_c?WOXb}_k?W?Gx?BGv~@C^}bKu~wpc|uwq~O}_|oc~H?@`}ustwoXb}?`BHOWx?U?rH_Gx?ROsWOTb}usv~@Ox@u?rH@gx?bGs~@@`}bGp	2348780	1272578	2348780	=	128	nM	IC50	6.89	0.23	12.27	5.87		Homo sapiens	105451	GTPase KRas	Homo sapiens	Target is a single protein chain	P01116	J Med Chem 63 (1), 52-65 (2020)	31820981	10.1021/acs.jmedchem.9b01180
